# Supplementary material for: Microbiome transplants may not improve health and longevity in Drosophila melanogaster
Source: Biol Open. 2025 Jan 21;14(1):bio061745. doi: 10.1242/bio.061745 (PMC11789278; doi:10.1242/bio.061745)
Supplement: Table S1. [file biolopen-14-061745-TableS1.xlsx]

## Sheet: Longevity
Tube #	Genotype	Sex	Treatment	Age	Deaths	Status	Cohort
1	W1118	Female	O	7	0	2	1
3	W1118	Male	A	7	0	2	1
7	W1118	Male	C	7	0	2	1
10	W1118	Male	C	7	0	2	1
13	W1118	Male	C	7	0	2	1
18	W1118	Male	Y	7	0	2	1
23	W1118	Male	O	7	0	2	1
24	W1118	Female	Y	7	0	2	1
25	W1118	Male	Y	7	0	2	1
26	W1118	Male	Y	7	0	2	1
27	W1118	Female	Y	7	0	2	1
28	W1118	Female	A	7	0	2	1
30	W1118	Female	Y	7	0	2	1
32	W1118	Male	Y	7	0	2	1
35	W1118	Male	C	7	0	2	1
36	W1118	Male	A	7	0	2	1
37	W1118	Female	O	7	0	2	1
38	W1118	Female	C	7	0	2	1
41	W1118	Female	O	7	0	2	1
44	W1118	Male	A	7	0	2	1
45	W1118	Male	O	7	0	2	1
46	W1118	Male	Y	7	0	2	1
48	W1118	Male	A	7	0	2	1
50	W1118	Female	C	7	1	2	1
52	W1118	Female	A	7	0	2	1
53	W1118	Female	C	7	0	2	1
54	W1118	Female	C	7	0	2	1
56	W1118	Male	O	7	0	2	1
57	W1118	Female	O	7	0	2	1
58	W1118	Male	C	7	0	2	1
62	W1118	Female	C	7	0	2	1
64	W1118	Female	O	7	0	2	1
66	W1118	Female	Y	7	0	2	1
67	W1118	Male	O	7	0	2	1
68	W1118	Female	Y	7	0	2	1
71	W1118	Female	A	7	0	2	1
72	W1118	Female	A	7	0	2	1
73	W1118	Female	A	7	0	2	1
76	W1118	Male	A	7	0	2	1
80	W1118	Male	O	7	0	2	1
1	W1118	Female	O	10	0	2	1
3	W1118	Male	A	10	0	2	1
7	W1118	Male	C	10	0	2	1
10	W1118	Male	C	10	0	2	1
13	W1118	Male	C	10	0	2	1
18	W1118	Male	Y	10	0	2	1
23	W1118	Male	O	10	0	2	1
24	W1118	Female	Y	10	0	2	1
25	W1118	Male	Y	10	0	2	1
26	W1118	Male	Y	10	0	2	1
27	W1118	Female	Y	10	1	2	1
28	W1118	Female	A	10	0	2	1
30	W1118	Female	Y	10	0	2	1
32	W1118	Male	Y	10	0	2	1
35	W1118	Male	C	10	0	2	1
36	W1118	Male	A	10	0	2	1
37	W1118	Female	O	10	0	2	1
38	W1118	Female	C	10	0	2	1
41	W1118	Female	O	10	0	2	1
44	W1118	Male	A	10	0	2	1
45	W1118	Male	O	10	0	2	1
46	W1118	Male	Y	10	0	2	1
48	W1118	Male	A	10	0	2	1
50	W1118	Female	C	10	0	2	1
52	W1118	Female	A	10	0	2	1
53	W1118	Female	C	10	1	2	1
54	W1118	Female	C	10	0	2	1
56	W1118	Male	O	10	0	2	1
57	W1118	Female	O	10	0	2	1
58	W1118	Male	C	10	0	2	1
62	W1118	Female	C	10	0	2	1
64	W1118	Female	O	10	0	2	1
66	W1118	Female	Y	10	0	2	1
67	W1118	Male	O	10	0	2	1
68	W1118	Female	Y	10	0	2	1
71	W1118	Female	A	10	0	2	1
72	W1118	Female	A	10	0	2	1
73	W1118	Female	A	10	0	2	1
76	W1118	Male	A	10	0	2	1
80	W1118	Male	O	10	0	2	1
1	W1118	Female	O	12	0	2	1
3	W1118	Male	A	12	0	2	1
7	W1118	Male	C	12	0	2	1
10	W1118	Male	C	12	0	2	1
13	W1118	Male	C	12	0	2	1
18	W1118	Male	Y	12	1	2	1
23	W1118	Male	O	12	0	2	1
24	W1118	Female	Y	12	0	2	1
25	W1118	Male	Y	12	0	2	1
26	W1118	Male	Y	12	0	2	1
27	W1118	Female	Y	12	0	2	1
28	W1118	Female	A	12	0	2	1
30	W1118	Female	Y	12	0	2	1
32	W1118	Male	Y	12	0	2	1
35	W1118	Male	C	12	0	2	1
36	W1118	Male	A	12	0	2	1
37	W1118	Female	O	12	0	2	1
38	W1118	Female	C	12	0	2	1
41	W1118	Female	O	12	0	2	1
44	W1118	Male	A	12	0	2	1
45	W1118	Male	O	12	0	2	1
46	W1118	Male	Y	12	0	2	1
48	W1118	Male	A	12	0	2	1
50	W1118	Female	C	12	0	2	1
52	W1118	Female	A	12	0	2	1
53	W1118	Female	C	12	0	2	1
54	W1118	Female	C	12	0	2	1
56	W1118	Male	O	12	0	2	1
57	W1118	Female	O	12	0	2	1
58	W1118	Male	C	12	0	2	1
62	W1118	Female	C	12	0	2	1
64	W1118	Female	O	12	0	2	1
66	W1118	Female	Y	12	0	2	1
67	W1118	Male	O	12	0	2	1
68	W1118	Female	Y	12	0	2	1
71	W1118	Female	A	12	0	2	1
72	W1118	Female	A	12	0	2	1
73	W1118	Female	A	12	0	2	1
76	W1118	Male	A	12	0	2	1
80	W1118	Male	O	12	0	2	1
1	W1118	Female	O	14	0	2	1
3	W1118	Male	A	14	1	2	1
7	W1118	Male	C	14	0	2	1
10	W1118	Male	C	14	0	2	1
13	W1118	Male	C	14	0	2	1
18	W1118	Male	Y	14	0	2	1
23	W1118	Male	O	14	0	2	1
24	W1118	Female	Y	14	0	2	1
25	W1118	Male	Y	14	0	2	1
26	W1118	Male	Y	14	1	2	1
27	W1118	Female	Y	14	0	2	1
28	W1118	Female	A	14	0	2	1
30	W1118	Female	Y	14	0	2	1
32	W1118	Male	Y	14	0	2	1
35	W1118	Male	C	14	0	2	1
36	W1118	Male	A	14	0	2	1
37	W1118	Female	O	14	0	2	1
38	W1118	Female	C	14	0	2	1
41	W1118	Female	O	14	0	2	1
44	W1118	Male	A	14	0	2	1
45	W1118	Male	O	14	0	2	1
46	W1118	Male	Y	14	0	2	1
48	W1118	Male	A	14	0	2	1
50	W1118	Female	C	14	0	2	1
52	W1118	Female	A	14	0	2	1
53	W1118	Female	C	14	0	2	1
54	W1118	Female	C	14	0	2	1
56	W1118	Male	O	14	0	2	1
57	W1118	Female	O	14	0	2	1
58	W1118	Male	C	14	0	2	1
62	W1118	Female	C	14	0	2	1
64	W1118	Female	O	14	1	2	1
66	W1118	Female	Y	14	0	2	1
67	W1118	Male	O	14	0	2	1
68	W1118	Female	Y	14	0	2	1
71	W1118	Female	A	14	0	2	1
72	W1118	Female	A	14	0	2	1
73	W1118	Female	A	14	0	2	1
76	W1118	Male	A	14	0	2	1
80	W1118	Male	O	14	0	2	1
1	W1118	Female	O	17	0	2	1
2	DGRP-627	Female	A	2	0	2	1
3	W1118	Male	A	17	0	2	1
4	DGRP-627	Female	Y	2	0	2	1
5	DGRP-627	Female	Y	2	0	2	1
6	DGRP-627	Male	Y	2	0	2	1
7	W1118	Male	C	17	0	2	1
8	DGRP-627	Male	O	2	0	2	1
9	DGRP-627	Male	Y	2	1	2	1
10	W1118	Male	C	17	0	2	1
11	DGRP-627	Male	C	2	1	2	1
12	DGRP-627	Male	Y	2	1	2	1
13	W1118	Male	C	17	0	2	1
14	DGRP-627	Female	C	2	0	2	1
15	DGRP-627	Male	C	2	0	2	1
16	DGRP-627	Male	A	2	0	2	1
17	DGRP-627	Female	O	2	0	2	1
18	W1118	Male	Y	17	0	2	1
19	DGRP-627	Female	C	2	0	2	1
20	DGRP-627	Female	A	2	0	2	1
21	DGRP-627	Female	Y	2	0	2	1
22	DGRP-627	Male	C	2	0	2	1
23	W1118	Male	O	17	0	2	1
24	W1118	Female	Y	17	0	2	1
25	W1118	Male	Y	17	0	2	1
26	W1118	Male	Y	17	0	2	1
27	W1118	Female	Y	17	0	2	1
28	W1118	Female	A	17	0	2	1
29	DGRP-627	Male	A	2	0	2	1
30	W1118	Female	Y	17	0	2	1
31	DGRP-627	Male	O	2	1	2	1
32	W1118	Male	Y	17	0	2	1
33	DGRP-627	Male	A	2	0	2	1
34	DGRP-627	Male	O	2	0	2	1
35	W1118	Male	C	17	0	2	1
36	W1118	Male	A	17	0	2	1
37	W1118	Female	O	17	0	2	1
38	W1118	Female	C	17	0	2	1
39	DGRP-627	Female	C	2	0	2	1
40	DGRP-627	Female	O	2	2	2	1
41	W1118	Female	O	17	1	2	1
42	DGRP-627	Male	A	2	0	2	1
43	DGRP-627	Male	O	2	0	2	1
44	W1118	Male	A	17	0	2	1
45	W1118	Male	O	17	0	2	1
46	W1118	Male	Y	17	0	2	1
47	DGRP-627	Female	C	2	0	2	1
48	W1118	Male	A	17	0	2	1
49	DGRP-627	Female	O	2	1	2	1
50	W1118	Female	C	17	2	2	1
51	DGRP-627	Male	A	2	0	2	1
52	W1118	Female	A	17	0	2	1
53	W1118	Female	C	17	0	2	1
54	W1118	Female	C	17	0	2	1
55	DGRP-627	Male	C	2	0	2	1
56	W1118	Male	O	17	0	2	1
57	W1118	Female	O	17	0	2	1
58	W1118	Male	C	17	0	2	1
59	DGRP-627	Female	A	2	0	2	1
60	DGRP-627	Female	Y	2	0	2	1
61	DGRP-627	Female	O	2	0	2	1
62	W1118	Female	C	17	1	2	1
63	DGRP-627	Female	O	2	0	2	1
64	W1118	Female	O	17	0	2	1
65	DGRP-627	Male	O	2	0	2	1
66	W1118	Female	Y	17	0	2	1
67	W1118	Male	O	17	0	2	1
68	W1118	Female	Y	17	0	2	1
69	DGRP-627	Male	Y	2	0	2	1
70	DGRP-627	Female	Y	2	1	2	1
71	W1118	Female	A	17	0	2	1
72	W1118	Female	A	17	0	2	1
73	W1118	Female	A	17	0	2	1
74	DGRP-627	Female	A	2	0	2	1
75	DGRP-627	Male	C	2	1	2	1
76	W1118	Male	A	17	0	2	1
77	DGRP-627	Female	A	2	0	2	1
78	DGRP-627	Male	Y	2	0	2	1
79	DGRP-627	Female	C	2	1	2	1
80	W1118	Male	O	17	1	2	1
1	W1118	Female	O	19	0	2	1
2	DGRP-627	Female	A	4	0	2	1
3	W1118	Male	A	19	0	2	1
4	DGRP-627	Female	Y	4	0	2	1
5	DGRP-627	Female	Y	4	0	2	1
6	DGRP-627	Male	Y	4	0	2	1
7	W1118	Male	C	19	1	2	1
8	DGRP-627	Male	O	4	0	2	1
9	DGRP-627	Male	Y	4	0	2	1
10	W1118	Male	C	19	0	2	1
11	DGRP-627	Male	C	4	0	2	1
12	DGRP-627	Male	Y	4	0	2	1
13	W1118	Male	C	19	1	2	1
14	DGRP-627	Female	C	4	0	2	1
15	DGRP-627	Male	C	4	0	2	1
16	DGRP-627	Male	A	4	0	2	1
17	DGRP-627	Female	O	4	0	2	1
18	W1118	Male	Y	19	0	2	1
19	DGRP-627	Female	C	4	0	2	1
20	DGRP-627	Female	A	4	0	2	1
21	DGRP-627	Female	Y	4	0	2	1
22	DGRP-627	Male	C	4	0	2	1
23	W1118	Male	O	19	0	2	1
24	W1118	Female	Y	19	2	2	1
25	W1118	Male	Y	19	0	2	1
26	W1118	Male	Y	19	0	2	1
27	W1118	Female	Y	19	0	2	1
28	W1118	Female	A	19	0	2	1
29	DGRP-627	Male	A	4	0	2	1
30	W1118	Female	Y	19	0	2	1
31	DGRP-627	Male	O	4	1	2	1
32	W1118	Male	Y	19	0	2	1
33	DGRP-627	Male	A	4	1	2	1
34	DGRP-627	Male	O	4	0	2	1
35	W1118	Male	C	19	0	2	1
36	W1118	Male	A	19	1	2	1
37	W1118	Female	O	19	0	2	1
38	W1118	Female	C	19	0	2	1
39	DGRP-627	Female	C	4	0	2	1
40	DGRP-627	Female	O	4	0	2	1
41	W1118	Female	O	19	1	2	1
42	DGRP-627	Male	A	4	0	2	1
43	DGRP-627	Male	O	4	0	2	1
44	W1118	Male	A	19	0	2	1
45	W1118	Male	O	19	0	2	1
46	W1118	Male	Y	19	2	2	1
47	DGRP-627	Female	C	4	0	2	1
48	W1118	Male	A	19	0	2	1
49	DGRP-627	Female	O	4	0	2	1
50	W1118	Female	C	19	0	2	1
51	DGRP-627	Male	A	4	0	2	1
52	W1118	Female	A	19	0	2	1
53	W1118	Female	C	19	0	2	1
54	W1118	Female	C	19	2	2	1
55	DGRP-627	Male	C	4	0	2	1
56	W1118	Male	O	19	1	2	1
57	W1118	Female	O	19	0	2	1
58	W1118	Male	C	19	0	2	1
59	DGRP-627	Female	A	4	0	2	1
60	DGRP-627	Female	Y	4	0	2	1
61	DGRP-627	Female	O	4	0	2	1
62	W1118	Female	C	19	0	2	1
63	DGRP-627	Female	O	4	0	2	1
64	W1118	Female	O	19	0	2	1
65	DGRP-627	Male	O	4	0	2	1
66	W1118	Female	Y	19	0	2	1
67	W1118	Male	O	19	0	2	1
68	W1118	Female	Y	19	0	2	1
69	DGRP-627	Male	Y	4	0	2	1
70	DGRP-627	Female	Y	4	0	2	1
71	W1118	Female	A	19	1	2	1
72	W1118	Female	A	19	0	2	1
73	W1118	Female	A	19	0	2	1
74	DGRP-627	Female	A	4	0	2	1
75	DGRP-627	Male	C	4	0	2	1
76	W1118	Male	A	19	0	2	1
77	DGRP-627	Female	A	4	0	2	1
78	DGRP-627	Male	Y	4	0	2	1
79	DGRP-627	Female	C	4	0	2	1
80	W1118	Male	O	19	0	2	1
1	W1118	Female	O	21	0	2	1
2	DGRP-627	Female	A	6	0	2	1
3	W1118	Male	A	21	0	2	1
4	DGRP-627	Female	Y	6	0	2	1
5	DGRP-627	Female	Y	6	1	2	1
6	DGRP-627	Male	Y	6	0	2	1
7	W1118	Male	C	21	0	2	1
8	DGRP-627	Male	O	6	0	2	1
9	DGRP-627	Male	Y	6	0	2	1
10	W1118	Male	C	21	1	2	1
11	DGRP-627	Male	C	6	0	2	1
12	DGRP-627	Male	Y	6	0	2	1
13	W1118	Male	C	21	0	2	1
14	DGRP-627	Female	C	6	0	2	1
15	DGRP-627	Male	C	6	0	2	1
16	DGRP-627	Male	A	6	0	2	1
17	DGRP-627	Female	O	6	0	2	1
18	W1118	Male	Y	21	0	2	1
19	DGRP-627	Female	C	6	0	2	1
20	DGRP-627	Female	A	6	0	2	1
21	DGRP-627	Female	Y	6	0	2	1
22	DGRP-627	Male	C	6	0	2	1
23	W1118	Male	O	21	0	2	1
24	W1118	Female	Y	21	0	2	1
25	W1118	Male	Y	21	0	2	1
26	W1118	Male	Y	21	0	2	1
27	W1118	Female	Y	21	0	2	1
28	W1118	Female	A	21	0	2	1
29	DGRP-627	Male	A	6	0	2	1
30	W1118	Female	Y	21	0	2	1
31	DGRP-627	Male	O	6	0	2	1
32	W1118	Male	Y	21	0	2	1
33	DGRP-627	Male	A	6	0	2	1
34	DGRP-627	Male	O	6	0	2	1
35	W1118	Male	C	21	0	2	1
36	W1118	Male	A	21	3	2	1
37	W1118	Female	O	21	0	2	1
38	W1118	Female	C	21	0	2	1
39	DGRP-627	Female	C	6	0	2	1
40	DGRP-627	Female	O	6	0	2	1
41	W1118	Female	O	21	0	2	1
42	DGRP-627	Male	A	6	0	2	1
43	DGRP-627	Male	O	6	0	2	1
44	W1118	Male	A	21	0	2	1
45	W1118	Male	O	21	0	2	1
46	W1118	Male	Y	21	0	2	1
47	DGRP-627	Female	C	6	0	2	1
48	W1118	Male	A	21	0	2	1
49	DGRP-627	Female	O	6	1	2	1
50	W1118	Female	C	21	0	2	1
51	DGRP-627	Male	A	6	0	2	1
52	W1118	Female	A	21	0	2	1
53	W1118	Female	C	21	0	2	1
54	W1118	Female	C	21	0	2	1
55	DGRP-627	Male	C	6	0	2	1
56	W1118	Male	O	21	0	2	1
57	W1118	Female	O	21	0	2	1
58	W1118	Male	C	21	0	2	1
59	DGRP-627	Female	A	6	1	2	1
60	DGRP-627	Female	Y	6	0	2	1
61	DGRP-627	Female	O	6	0	2	1
62	W1118	Female	C	21	0	2	1
63	DGRP-627	Female	O	6	0	2	1
64	W1118	Female	O	21	0	2	1
65	DGRP-627	Male	O	6	0	2	1
66	W1118	Female	Y	21	1	2	1
67	W1118	Male	O	21	0	2	1
68	W1118	Female	Y	21	0	2	1
69	DGRP-627	Male	Y	6	0	2	1
70	DGRP-627	Female	Y	6	0	2	1
71	W1118	Female	A	21	1	2	1
72	W1118	Female	A	21	0	2	1
73	W1118	Female	A	21	0	2	1
74	DGRP-627	Female	A	6	0	2	1
75	DGRP-627	Male	C	6	0	2	1
76	W1118	Male	A	21	0	2	1
77	DGRP-627	Female	A	6	0	2	1
78	DGRP-627	Male	Y	6	0	2	1
79	DGRP-627	Female	C	6	0	2	1
80	W1118	Male	O	21	0	2	1
1	W1118	Female	O	24	0	2	1
2	DGRP-627	Female	A	9	0	2	1
3	W1118	Male	A	24	1	2	1
4	DGRP-627	Female	Y	9	0	2	1
5	DGRP-627	Female	Y	9	0	2	1
6	DGRP-627	Male	Y	9	0	2	1
7	W1118	Male	C	24	0	2	1
8	DGRP-627	Male	O	9	0	2	1
9	DGRP-627	Male	Y	9	0	2	1
10	W1118	Male	C	24	0	2	1
11	DGRP-627	Male	C	9	1	2	1
12	DGRP-627	Male	Y	9	0	2	1
13	W1118	Male	C	24	0	2	1
14	DGRP-627	Female	C	9	0	2	1
15	DGRP-627	Male	C	9	0	2	1
16	DGRP-627	Male	A	9	0	2	1
17	DGRP-627	Female	O	9	0	2	1
18	W1118	Male	Y	24	0	2	1
19	DGRP-627	Female	C	9	0	2	1
20	DGRP-627	Female	A	9	0	2	1
21	DGRP-627	Female	Y	9	0	2	1
22	DGRP-627	Male	C	9	0	2	1
23	W1118	Male	O	24	0	2	1
24	W1118	Female	Y	24	0	2	1
25	W1118	Male	Y	24	0	2	1
26	W1118	Male	Y	24	0	2	1
27	W1118	Female	Y	24	0	2	1
28	W1118	Female	A	24	0	2	1
29	DGRP-627	Male	A	9	0	2	1
30	W1118	Female	Y	24	2	2	1
31	DGRP-627	Male	O	9	0	2	1
32	W1118	Male	Y	24	1	2	1
33	DGRP-627	Male	A	9	0	2	1
34	DGRP-627	Male	O	9	0	2	1
35	W1118	Male	C	24	1	2	1
36	W1118	Male	A	24	0	2	1
37	W1118	Female	O	24	0	2	1
38	W1118	Female	C	24	0	2	1
39	DGRP-627	Female	C	9	0	2	1
40	DGRP-627	Female	O	9	0	2	1
41	W1118	Female	O	24	1	2	1
42	DGRP-627	Male	A	9	0	2	1
43	DGRP-627	Male	O	9	0	2	1
44	W1118	Male	A	24	0	2	1
45	W1118	Male	O	24	1	2	1
46	W1118	Male	Y	24	0	2	1
47	DGRP-627	Female	C	9	0	2	1
48	W1118	Male	A	24	0	2	1
49	DGRP-627	Female	O	9	1	2	1
50	W1118	Female	C	24	0	2	1
51	DGRP-627	Male	A	9	1	2	1
52	W1118	Female	A	24	0	2	1
53	W1118	Female	C	24	1	2	1
54	W1118	Female	C	24	0	2	1
55	DGRP-627	Male	C	9	0	2	1
56	W1118	Male	O	24	0	2	1
57	W1118	Female	O	24	0	2	1
58	W1118	Male	C	24	0	2	1
59	DGRP-627	Female	A	9	0	2	1
60	DGRP-627	Female	Y	9	0	2	1
61	DGRP-627	Female	O	9	0	2	1
62	W1118	Female	C	24	0	2	1
63	DGRP-627	Female	O	9	0	2	1
64	W1118	Female	O	24	2	2	1
65	DGRP-627	Male	O	9	0	2	1
66	W1118	Female	Y	24	3	2	1
67	W1118	Male	O	24	0	2	1
68	W1118	Female	Y	24	0	2	1
69	DGRP-627	Male	Y	9	0	2	1
70	DGRP-627	Female	Y	9	0	2	1
71	W1118	Female	A	24	0	2	1
72	W1118	Female	A	24	0	2	1
73	W1118	Female	A	24	2	2	1
74	DGRP-627	Female	A	9	0	2	1
75	DGRP-627	Male	C	9	0	2	1
76	W1118	Male	A	24	0	2	1
77	DGRP-627	Female	A	9	0	2	1
78	DGRP-627	Male	Y	9	0	2	1
79	DGRP-627	Female	C	9	0	2	1
80	W1118	Male	O	24	0	2	1
1	W1118	Female	O	26	0	2	1
2	DGRP-627	Female	A	11	0	2	1
3	W1118	Male	A	26	0	2	1
4	DGRP-627	Female	Y	11	0	2	1
5	DGRP-627	Female	Y	11	0	2	1
6	DGRP-627	Male	Y	11	0	2	1
7	W1118	Male	C	26	1	2	1
8	DGRP-627	Male	O	11	0	2	1
9	DGRP-627	Male	Y	11	0	2	1
10	W1118	Male	C	26	0	2	1
11	DGRP-627	Male	C	11	0	2	1
12	DGRP-627	Male	Y	11	0	2	1
13	W1118	Male	C	26	0	2	1
14	DGRP-627	Female	C	11	0	2	1
15	DGRP-627	Male	C	11	0	2	1
16	DGRP-627	Male	A	11	0	2	1
17	DGRP-627	Female	O	11	0	2	1
18	W1118	Male	Y	26	1	2	1
19	DGRP-627	Female	C	11	0	2	1
20	DGRP-627	Female	A	11	0	2	1
21	DGRP-627	Female	Y	11	0	2	1
22	DGRP-627	Male	C	11	0	2	1
23	W1118	Male	O	26	0	2	1
24	W1118	Female	Y	26	1	2	1
25	W1118	Male	Y	26	0	2	1
26	W1118	Male	Y	26	0	2	1
27	W1118	Female	Y	26	0	2	1
28	W1118	Female	A	26	0	2	1
29	DGRP-627	Male	A	11	0	2	1
30	W1118	Female	Y	26	0	2	1
31	DGRP-627	Male	O	11	0	2	1
32	W1118	Male	Y	26	1	2	1
33	DGRP-627	Male	A	11	0	2	1
34	DGRP-627	Male	O	11	0	2	1
35	W1118	Male	C	26	0	2	1
36	W1118	Male	A	26	0	2	1
37	W1118	Female	O	26	1	2	1
38	W1118	Female	C	26	0	2	1
39	DGRP-627	Female	C	11	0	2	1
40	DGRP-627	Female	O	11	0	2	1
41	W1118	Female	O	26	0	2	1
42	DGRP-627	Male	A	11	0	2	1
43	DGRP-627	Male	O	11	0	2	1
44	W1118	Male	A	26	0	2	1
45	W1118	Male	O	26	0	2	1
46	W1118	Male	Y	26	0	2	1
47	DGRP-627	Female	C	11	1	2	1
48	W1118	Male	A	26	0	2	1
49	DGRP-627	Female	O	11	0	2	1
50	W1118	Female	C	26	0	2	1
51	DGRP-627	Male	A	11	0	2	1
52	W1118	Female	A	26	0	2	1
53	W1118	Female	C	26	0	2	1
54	W1118	Female	C	26	0	2	1
55	DGRP-627	Male	C	11	0	2	1
56	W1118	Male	O	26	0	2	1
57	W1118	Female	O	26	0	2	1
58	W1118	Male	C	26	0	2	1
59	DGRP-627	Female	A	11	0	2	1
60	DGRP-627	Female	Y	11	0	2	1
61	DGRP-627	Female	O	11	0	2	1
62	W1118	Female	C	26	0	2	1
63	DGRP-627	Female	O	11	0	2	1
64	W1118	Female	O	26	0	2	1
65	DGRP-627	Male	O	11	0	2	1
66	W1118	Female	Y	26	0	2	1
67	W1118	Male	O	26	0	2	1
68	W1118	Female	Y	26	0	2	1
69	DGRP-627	Male	Y	11	0	2	1
70	DGRP-627	Female	Y	11	0	2	1
71	W1118	Female	A	26	0	2	1
72	W1118	Female	A	26	0	2	1
73	W1118	Female	A	26	2	2	1
74	DGRP-627	Female	A	11	0	2	1
75	DGRP-627	Male	C	11	0	2	1
76	W1118	Male	A	26	1	2	1
77	DGRP-627	Female	A	11	0	2	1
78	DGRP-627	Male	Y	11	0	2	1
79	DGRP-627	Female	C	11	0	2	1
80	W1118	Male	O	26	0	2	1
1	W1118	Female	O	28	1	2	1
2	DGRP-627	Female	A	13	0	2	1
3	W1118	Male	A	28	0	2	1
4	DGRP-627	Female	Y	13	0	2	1
5	DGRP-627	Female	Y	13	0	2	1
6	DGRP-627	Male	Y	13	0	2	1
7	W1118	Male	C	28	0	2	1
8	DGRP-627	Male	O	13	0	2	1
9	DGRP-627	Male	Y	13	0	2	1
10	W1118	Male	C	28	1	2	1
11	DGRP-627	Male	C	13	0	2	1
12	DGRP-627	Male	Y	13	0	2	1
13	W1118	Male	C	28	0	2	1
14	DGRP-627	Female	C	13	0	2	1
15	DGRP-627	Male	C	13	0	2	1
16	DGRP-627	Male	A	13	0	2	1
17	DGRP-627	Female	O	13	0	2	1
18	W1118	Male	Y	28	0	2	1
19	DGRP-627	Female	C	13	0	2	1
20	DGRP-627	Female	A	13	0	2	1
21	DGRP-627	Female	Y	13	0	2	1
22	DGRP-627	Male	C	13	0	2	1
23	W1118	Male	O	28	1	2	1
24	W1118	Female	Y	28	0	2	1
25	W1118	Male	Y	28	0	2	1
26	W1118	Male	Y	28	0	2	1
27	W1118	Female	Y	28	0	2	1
28	W1118	Female	A	28	0	2	1
29	DGRP-627	Male	A	13	0	2	1
30	W1118	Female	Y	28	0	2	1
31	DGRP-627	Male	O	13	0	2	1
32	W1118	Male	Y	28	0	2	1
33	DGRP-627	Male	A	13	0	2	1
34	DGRP-627	Male	O	13	0	2	1
35	W1118	Male	C	28	0	2	1
36	W1118	Male	A	28	0	2	1
37	W1118	Female	O	28	0	2	1
38	W1118	Female	C	28	0	2	1
39	DGRP-627	Female	C	13	0	2	1
40	DGRP-627	Female	O	13	0	2	1
41	W1118	Female	O	28	0	2	1
42	DGRP-627	Male	A	13	0	2	1
43	DGRP-627	Male	O	13	0	2	1
44	W1118	Male	A	28	0	2	1
45	W1118	Male	O	28	0	2	1
46	W1118	Male	Y	28	1	2	1
47	DGRP-627	Female	C	13	0	2	1
48	W1118	Male	A	28	1	2	1
49	DGRP-627	Female	O	13	0	2	1
50	W1118	Female	C	28	0	2	1
51	DGRP-627	Male	A	13	0	2	1
52	W1118	Female	A	28	0	2	1
53	W1118	Female	C	28	1	2	1
54	W1118	Female	C	28	0	2	1
55	DGRP-627	Male	C	13	0	2	1
56	W1118	Male	O	28	0	2	1
57	W1118	Female	O	28	0	2	1
58	W1118	Male	C	28	0	2	1
59	DGRP-627	Female	A	13	0	2	1
60	DGRP-627	Female	Y	13	0	2	1
61	DGRP-627	Female	O	13	0	2	1
62	W1118	Female	C	28	0	2	1
63	DGRP-627	Female	O	13	0	2	1
64	W1118	Female	O	28	0	2	1
65	DGRP-627	Male	O	13	0	2	1
66	W1118	Female	Y	28	0	2	1
67	W1118	Male	O	28	0	2	1
68	W1118	Female	Y	28	0	2	1
69	DGRP-627	Male	Y	13	0	2	1
70	DGRP-627	Female	Y	13	0	2	1
71	W1118	Female	A	28	0	2	1
72	W1118	Female	A	28	0	2	1
73	W1118	Female	A	28	0	2	1
74	DGRP-627	Female	A	13	0	2	1
75	DGRP-627	Male	C	13	0	2	1
76	W1118	Male	A	28	0	2	1
77	DGRP-627	Female	A	13	0	2	1
78	DGRP-627	Male	Y	13	0	2	1
79	DGRP-627	Female	C	13	0	2	1
80	W1118	Male	O	28	1	2	1
1	W1118	Female	O	31	1	2	1
2	DGRP-627	Female	A	16	0	2	1
3	W1118	Male	A	31	0	2	1
4	DGRP-627	Female	Y	16	0	2	1
5	DGRP-627	Female	Y	16	0	2	1
6	DGRP-627	Male	Y	16	0	2	1
7	W1118	Male	C	31	0	2	1
8	DGRP-627	Male	O	16	0	2	1
9	DGRP-627	Male	Y	16	0	2	1
10	W1118	Male	C	31	1	2	1
11	DGRP-627	Male	C	16	0	2	1
12	DGRP-627	Male	Y	16	0	2	1
13	W1118	Male	C	31	0	2	1
14	DGRP-627	Female	C	16	0	2	1
15	DGRP-627	Male	C	16	0	2	1
16	DGRP-627	Male	A	16	0	2	1
17	DGRP-627	Female	O	16	0	2	1
18	W1118	Male	Y	31	0	2	1
19	DGRP-627	Female	C	16	2	2	1
20	DGRP-627	Female	A	16	0	2	1
21	DGRP-627	Female	Y	16	0	2	1
22	DGRP-627	Male	C	16	0	2	1
23	W1118	Male	O	31	0	2	1
24	W1118	Female	Y	31	0	2	1
25	W1118	Male	Y	31	0	2	1
26	W1118	Male	Y	31	1	2	1
27	W1118	Female	Y	31	2	2	1
28	W1118	Female	A	31	1	2	1
29	DGRP-627	Male	A	16	0	2	1
30	W1118	Female	Y	31	0	2	1
31	DGRP-627	Male	O	16	0	2	1
32	W1118	Male	Y	31	2	2	1
33	DGRP-627	Male	A	16	0	2	1
34	DGRP-627	Male	O	16	0	2	1
35	W1118	Male	C	31	0	2	1
36	W1118	Male	A	31	0	2	1
37	W1118	Female	O	31	0	2	1
38	W1118	Female	C	31	2	2	1
39	DGRP-627	Female	C	16	0	2	1
40	DGRP-627	Female	O	16	0	2	1
41	W1118	Female	O	31	0	2	1
42	DGRP-627	Male	A	16	0	2	1
43	DGRP-627	Male	O	16	0	2	1
44	W1118	Male	A	31	0	2	1
45	W1118	Male	O	31	0	2	1
46	W1118	Male	Y	31	1	2	1
47	DGRP-627	Female	C	16	0	2	1
48	W1118	Male	A	31	0	2	1
49	DGRP-627	Female	O	16	0	2	1
50	W1118	Female	C	31	2	2	1
51	DGRP-627	Male	A	16	0	2	1
52	W1118	Female	A	31	1	2	1
53	W1118	Female	C	31	0	2	1
54	W1118	Female	C	31	0	2	1
55	DGRP-627	Male	C	16	0	2	1
56	W1118	Male	O	31	0	2	1
57	W1118	Female	O	31	0	2	1
58	W1118	Male	C	31	1	2	1
59	DGRP-627	Female	A	16	0	2	1
60	DGRP-627	Female	Y	16	0	2	1
61	DGRP-627	Female	O	16	0	2	1
62	W1118	Female	C	31	1	2	1
63	DGRP-627	Female	O	16	0	2	1
64	W1118	Female	O	31	0	2	1
65	DGRP-627	Male	O	16	0	2	1
66	W1118	Female	Y	31	0	2	1
67	W1118	Male	O	31	0	2	1
68	W1118	Female	Y	31	3	2	1
69	DGRP-627	Male	Y	16	0	2	1
70	DGRP-627	Female	Y	16	1	2	1
71	W1118	Female	A	31	0	2	1
72	W1118	Female	A	31	1	2	1
73	W1118	Female	A	31	0	2	1
74	DGRP-627	Female	A	16	0	2	1
75	DGRP-627	Male	C	16	0	2	1
76	W1118	Male	A	31	0	2	1
77	DGRP-627	Female	A	16	0	2	1
78	DGRP-627	Male	Y	16	0	2	1
79	DGRP-627	Female	C	16	0	2	1
80	W1118	Male	O	31	0	2	1
1	W1118	Female	O	33	0	2	1
2	DGRP-627	Female	A	18	0	2	1
3	W1118	Male	A	33	0	2	1
4	DGRP-627	Female	Y	18	0	2	1
5	DGRP-627	Female	Y	18	0	2	1
6	DGRP-627	Male	Y	18	0	2	1
7	W1118	Male	C	33	0	2	1
8	DGRP-627	Male	O	18	0	2	1
9	DGRP-627	Male	Y	18	0	2	1
10	W1118	Male	C	33	0	2	1
11	DGRP-627	Male	C	18	0	2	1
12	DGRP-627	Male	Y	18	0	2	1
13	W1118	Male	C	33	0	2	1
14	DGRP-627	Female	C	18	0	2	1
15	DGRP-627	Male	C	18	0	2	1
16	DGRP-627	Male	A	18	0	2	1
17	DGRP-627	Female	O	18	0	2	1
18	W1118	Male	Y	33	0	2	1
19	DGRP-627	Female	C	18	0	2	1
20	DGRP-627	Female	A	18	0	2	1
21	DGRP-627	Female	Y	18	0	2	1
22	DGRP-627	Male	C	18	0	2	1
23	W1118	Male	O	33	0	2	1
24	W1118	Female	Y	33	0	2	1
25	W1118	Male	Y	33	0	2	1
26	W1118	Male	Y	33	0	2	1
27	W1118	Female	Y	33	0	2	1
28	W1118	Female	A	33	0	2	1
29	DGRP-627	Male	A	18	0	2	1
30	W1118	Female	Y	33	1	2	1
31	DGRP-627	Male	O	18	0	2	1
32	W1118	Male	Y	33	0	2	1
33	DGRP-627	Male	A	18	0	2	1
34	DGRP-627	Male	O	18	0	2	1
35	W1118	Male	C	33	0	2	1
36	W1118	Male	A	33	1	2	1
37	W1118	Female	O	33	0	2	1
38	W1118	Female	C	33	0	2	1
39	DGRP-627	Female	C	18	1	2	1
40	DGRP-627	Female	O	18	0	2	1
41	W1118	Female	O	33	0	2	1
42	DGRP-627	Male	A	18	0	2	1
43	DGRP-627	Male	O	18	0	2	1
44	W1118	Male	A	33	1	2	1
45	W1118	Male	O	33	0	2	1
46	W1118	Male	Y	33	1	2	1
47	DGRP-627	Female	C	18	0	2	1
48	W1118	Male	A	33	0	2	1
49	DGRP-627	Female	O	18	0	2	1
50	W1118	Female	C	33	0	2	1
51	DGRP-627	Male	A	18	0	2	1
52	W1118	Female	A	33	0	2	1
53	W1118	Female	C	33	1	2	1
54	W1118	Female	C	33	2	2	1
55	DGRP-627	Male	C	18	0	2	1
56	W1118	Male	O	33	0	2	1
57	W1118	Female	O	33	0	2	1
58	W1118	Male	C	33	1	2	1
59	DGRP-627	Female	A	18	0	2	1
60	DGRP-627	Female	Y	18	0	2	1
61	DGRP-627	Female	O	18	0	2	1
62	W1118	Female	C	33	0	2	1
63	DGRP-627	Female	O	18	0	2	1
64	W1118	Female	O	33	0	2	1
65	DGRP-627	Male	O	18	0	2	1
66	W1118	Female	Y	33	0	2	1
67	W1118	Male	O	33	1	2	1
68	W1118	Female	Y	33	0	2	1
69	DGRP-627	Male	Y	18	0	2	1
70	DGRP-627	Female	Y	18	0	2	1
71	W1118	Female	A	33	1	2	1
72	W1118	Female	A	33	1	2	1
73	W1118	Female	A	33	0	2	1
74	DGRP-627	Female	A	18	0	2	1
75	DGRP-627	Male	C	18	0	2	1
76	W1118	Male	A	33	0	2	1
77	DGRP-627	Female	A	18	0	2	1
78	DGRP-627	Male	Y	18	0	2	1
79	DGRP-627	Female	C	18	0	2	1
80	W1118	Male	O	33	3	2	1
1	W1118	Female	O	35	1	2	1
2	DGRP-627	Female	A	20	0	2	1
3	W1118	Male	A	35	0	2	1
4	DGRP-627	Female	Y	20	0	2	1
5	DGRP-627	Female	Y	20	0	2	1
6	DGRP-627	Male	Y	20	0	2	1
7	W1118	Male	C	35	2	2	1
8	DGRP-627	Male	O	20	0	2	1
9	DGRP-627	Male	Y	20	0	2	1
10	W1118	Male	C	35	1	2	1
11	DGRP-627	Male	C	20	0	2	1
12	DGRP-627	Male	Y	20	0	2	1
13	W1118	Male	C	35	0	2	1
14	DGRP-627	Female	C	20	0	2	1
15	DGRP-627	Male	C	20	0	2	1
16	DGRP-627	Male	A	20	0	2	1
17	DGRP-627	Female	O	20	0	2	1
18	W1118	Male	Y	35	1	2	1
19	DGRP-627	Female	C	20	0	2	1
20	DGRP-627	Female	A	20	0	2	1
21	DGRP-627	Female	Y	20	1	2	1
22	DGRP-627	Male	C	20	0	2	1
23	W1118	Male	O	35	0	2	1
24	W1118	Female	Y	35	0	2	1
25	W1118	Male	Y	35	0	2	1
26	W1118	Male	Y	35	1	2	1
27	W1118	Female	Y	35	0	2	1
28	W1118	Female	A	35	1	2	1
29	DGRP-627	Male	A	20	0	2	1
30	W1118	Female	Y	35	0	2	1
31	DGRP-627	Male	O	20	0	2	1
32	W1118	Male	Y	35	0	2	1
33	DGRP-627	Male	A	20	0	2	1
34	DGRP-627	Male	O	20	0	2	1
35	W1118	Male	C	35	1	2	1
36	W1118	Male	A	35	0	2	1
37	W1118	Female	O	35	0	2	1
38	W1118	Female	C	35	0	2	1
39	DGRP-627	Female	C	20	0	2	1
40	DGRP-627	Female	O	20	1	2	1
41	W1118	Female	O	35	0	2	1
42	DGRP-627	Male	A	20	0	2	1
43	DGRP-627	Male	O	20	0	2	1
44	W1118	Male	A	35	0	2	1
45	W1118	Male	O	35	0	2	1
46	W1118	Male	Y	35	1	2	1
47	DGRP-627	Female	C	20	0	2	1
48	W1118	Male	A	35	1	2	1
49	DGRP-627	Female	O	20	1	2	1
50	W1118	Female	C	35	0	2	1
51	DGRP-627	Male	A	20	0	2	1
52	W1118	Female	A	35	0	2	1
53	W1118	Female	C	35	0	2	1
54	W1118	Female	C	35	1	2	1
55	DGRP-627	Male	C	20	0	2	1
56	W1118	Male	O	35	0	2	1
57	W1118	Female	O	35	2	2	1
58	W1118	Male	C	35	0	2	1
59	DGRP-627	Female	A	20	0	2	1
60	DGRP-627	Female	Y	20	0	2	1
61	DGRP-627	Female	O	20	1	2	1
62	W1118	Female	C	35	0	2	1
63	DGRP-627	Female	O	20	1	2	1
64	W1118	Female	O	35	0	2	1
65	DGRP-627	Male	O	20	0	2	1
66	W1118	Female	Y	35	0	2	1
67	W1118	Male	O	35	0	2	1
68	W1118	Female	Y	35	0	2	1
69	DGRP-627	Male	Y	20	0	2	1
70	DGRP-627	Female	Y	20	0	2	1
71	W1118	Female	A	35	0	2	1
72	W1118	Female	A	35	0	2	1
73	W1118	Female	A	35	0	2	1
74	DGRP-627	Female	A	20	0	2	1
75	DGRP-627	Male	C	20	0	2	1
76	W1118	Male	A	35	0	2	1
77	DGRP-627	Female	A	20	0	2	1
78	DGRP-627	Male	Y	20	0	2	1
79	DGRP-627	Female	C	20	0	2	1
80	W1118	Male	O	35	0	2	1
1	W1118	Female	O	38	1	2	1
2	DGRP-627	Female	A	23	0	2	1
3	W1118	Male	A	38	1	2	1
4	DGRP-627	Female	Y	23	0	2	1
5	DGRP-627	Female	Y	23	0	2	1
6	DGRP-627	Male	Y	23	0	2	1
7	W1118	Male	C	38	1	2	1
8	DGRP-627	Male	O	23	0	2	1
9	DGRP-627	Male	Y	23	0	2	1
10	W1118	Male	C	38	1	2	1
11	DGRP-627	Male	C	23	0	2	1
12	DGRP-627	Male	Y	23	0	2	1
13	W1118	Male	C	38	0	2	1
14	DGRP-627	Female	C	23	0	2	1
15	DGRP-627	Male	C	23	0	2	1
16	DGRP-627	Male	A	23	0	2	1
17	DGRP-627	Female	O	23	0	2	1
18	W1118	Male	Y	38	0	2	1
19	DGRP-627	Female	C	23	0	2	1
20	DGRP-627	Female	A	23	0	2	1
21	DGRP-627	Female	Y	23	0	2	1
22	DGRP-627	Male	C	23	0	2	1
23	W1118	Male	O	38	1	2	1
24	W1118	Female	Y	38	0	2	1
25	W1118	Male	Y	38	1	2	1
26	W1118	Male	Y	38	3	2	1
27	W1118	Female	Y	38	2	2	1
28	W1118	Female	A	38	0	2	1
29	DGRP-627	Male	A	23	0	2	1
30	W1118	Female	Y	38	0	2	1
31	DGRP-627	Male	O	23	0	2	1
32	W1118	Male	Y	38	1	2	1
33	DGRP-627	Male	A	23	0	2	1
34	DGRP-627	Male	O	23	0	2	1
35	W1118	Male	C	38	0	2	1
36	W1118	Male	A	38	0	2	1
37	W1118	Female	O	38	0	2	1
38	W1118	Female	C	38	2	2	1
39	DGRP-627	Female	C	23	0	2	1
40	DGRP-627	Female	O	23	0	2	1
41	W1118	Female	O	38	0	2	1
42	DGRP-627	Male	A	23	0	2	1
43	DGRP-627	Male	O	23	0	2	1
44	W1118	Male	A	38	2	2	1
45	W1118	Male	O	38	0	2	1
46	W1118	Male	Y	38	0	2	1
47	DGRP-627	Female	C	23	0	2	1
48	W1118	Male	A	38	1	2	1
49	DGRP-627	Female	O	23	1	2	1
50	W1118	Female	C	38	0	2	1
51	DGRP-627	Male	A	23	0	2	1
52	W1118	Female	A	38	0	2	1
53	W1118	Female	C	38	0	2	1
54	W1118	Female	C	38	1	2	1
55	DGRP-627	Male	C	23	0	2	1
56	W1118	Male	O	38	0	2	1
57	W1118	Female	O	38	0	2	1
58	W1118	Male	C	38	0	2	1
59	DGRP-627	Female	A	23	0	2	1
60	DGRP-627	Female	Y	23	0	2	1
61	DGRP-627	Female	O	23	0	2	1
62	W1118	Female	C	38	0	2	1
63	DGRP-627	Female	O	23	0	2	1
64	W1118	Female	O	38	0	2	1
65	DGRP-627	Male	O	23	0	2	1
66	W1118	Female	Y	38	0	2	1
67	W1118	Male	O	38	0	2	1
68	W1118	Female	Y	38	1	2	1
69	DGRP-627	Male	Y	23	0	2	1
70	DGRP-627	Female	Y	23	0	2	1
71	W1118	Female	A	38	1	2	1
72	W1118	Female	A	38	0	2	1
73	W1118	Female	A	38	1	2	1
74	DGRP-627	Female	A	23	0	2	1
75	DGRP-627	Male	C	23	0	2	1
76	W1118	Male	A	38	0	2	1
77	DGRP-627	Female	A	23	0	2	1
78	DGRP-627	Male	Y	23	0	2	1
79	DGRP-627	Female	C	23	0	2	1
80	W1118	Male	O	38	0	2	1
1	W1118	Female	O	40	0	2	1
2	DGRP-627	Female	A	25	0	2	1
3	W1118	Male	A	40	0	2	1
4	DGRP-627	Female	Y	25	0	2	1
5	DGRP-627	Female	Y	25	0	2	1
6	DGRP-627	Male	Y	25	0	2	1
7	W1118	Male	C	40	0	2	1
8	DGRP-627	Male	O	25	0	2	1
9	DGRP-627	Male	Y	25	0	2	1
10	W1118	Male	C	40	0	2	1
11	DGRP-627	Male	C	25	0	2	1
12	DGRP-627	Male	Y	25	0	2	1
13	W1118	Male	C	40	0	2	1
14	DGRP-627	Female	C	25	0	2	1
15	DGRP-627	Male	C	25	0	2	1
16	DGRP-627	Male	A	25	0	2	1
17	DGRP-627	Female	O	25	0	2	1
18	W1118	Male	Y	40	1	2	1
19	DGRP-627	Female	C	25	0	2	1
20	DGRP-627	Female	A	25	0	2	1
21	DGRP-627	Female	Y	25	1	2	1
22	DGRP-627	Male	C	25	0	2	1
23	W1118	Male	O	40	0	2	1
24	W1118	Female	Y	40	1	2	1
25	W1118	Male	Y	40	0	2	1
26	W1118	Male	Y	40	0	2	1
27	W1118	Female	Y	40	0	2	1
28	W1118	Female	A	40	0	2	1
29	DGRP-627	Male	A	25	0	2	1
30	W1118	Female	Y	40	1	2	1
31	DGRP-627	Male	O	25	1	2	1
32	W1118	Male	Y	40	1	2	1
33	DGRP-627	Male	A	25	0	2	1
34	DGRP-627	Male	O	25	0	2	1
35	W1118	Male	C	40	0	2	1
36	W1118	Male	A	40	1	2	1
37	W1118	Female	O	40	0	2	1
38	W1118	Female	C	40	2	2	1
39	DGRP-627	Female	C	25	0	2	1
40	DGRP-627	Female	O	25	0	2	1
41	W1118	Female	O	40	0	2	1
42	DGRP-627	Male	A	25	0	2	1
43	DGRP-627	Male	O	25	0	2	1
44	W1118	Male	A	40	0	2	1
45	W1118	Male	O	40	1	2	1
46	W1118	Male	Y	40	0	2	1
47	DGRP-627	Female	C	25	0	2	1
48	W1118	Male	A	40	0	2	1
49	DGRP-627	Female	O	25	0	2	1
50	W1118	Female	C	40	1	2	1
51	DGRP-627	Male	A	25	0	2	1
52	W1118	Female	A	40	0	2	1
53	W1118	Female	C	40	0	2	1
54	W1118	Female	C	40	0	2	1
55	DGRP-627	Male	C	25	0	2	1
56	W1118	Male	O	40	1	2	1
57	W1118	Female	O	40	0	2	1
58	W1118	Male	C	40	0	2	1
59	DGRP-627	Female	A	25	0	2	1
60	DGRP-627	Female	Y	25	0	2	1
61	DGRP-627	Female	O	25	0	2	1
62	W1118	Female	C	40	1	2	1
63	DGRP-627	Female	O	25	0	2	1
64	W1118	Female	O	40	1	2	1
65	DGRP-627	Male	O	25	0	2	1
66	W1118	Female	Y	40	1	2	1
67	W1118	Male	O	40	0	2	1
68	W1118	Female	Y	40	1	2	1
69	DGRP-627	Male	Y	25	0	2	1
70	DGRP-627	Female	Y	25	0	2	1
71	W1118	Female	A	40	3	2	1
72	W1118	Female	A	40	0	2	1
73	W1118	Female	A	40	0	2	1
74	DGRP-627	Female	A	25	0	2	1
75	DGRP-627	Male	C	25	0	2	1
76	W1118	Male	A	40	2	2	1
77	DGRP-627	Female	A	25	0	2	1
78	DGRP-627	Male	Y	25	0	2	1
79	DGRP-627	Female	C	25	0	2	1
80	W1118	Male	O	40	1	2	1
1	W1118	Female	O	42	1	2	1
2	DGRP-627	Female	A	27	0	2	1
3	W1118	Male	A	42	0	2	1
4	DGRP-627	Female	Y	27	0	2	1
5	DGRP-627	Female	Y	27	0	2	1
6	DGRP-627	Male	Y	27	0	2	1
7	W1118	Male	C	42	0	2	1
8	DGRP-627	Male	O	27	0	2	1
9	DGRP-627	Male	Y	27	0	2	1
10	W1118	Male	C	42	0	2	1
11	DGRP-627	Male	C	27	0	2	1
12	DGRP-627	Male	Y	27	0	2	1
13	W1118	Male	C	42	0	2	1
14	DGRP-627	Female	C	27	0	2	1
15	DGRP-627	Male	C	27	0	2	1
16	DGRP-627	Male	A	27	0	2	1
17	DGRP-627	Female	O	27	0	2	1
18	W1118	Male	Y	42	2	2	1
19	DGRP-627	Female	C	27	0	2	1
20	DGRP-627	Female	A	27	0	2	1
21	DGRP-627	Female	Y	27	0	2	1
22	DGRP-627	Male	C	27	0	2	1
23	W1118	Male	O	42	1	2	1
24	W1118	Female	Y	42	1	2	1
25	W1118	Male	Y	42	2	2	1
26	W1118	Male	Y	42	1	2	1
27	W1118	Female	Y	42	0	2	1
28	W1118	Female	A	42	0	2	1
29	DGRP-627	Male	A	27	0	2	1
30	W1118	Female	Y	42	2	2	1
31	DGRP-627	Male	O	27	0	2	1
32	W1118	Male	Y	42	0	2	1
33	DGRP-627	Male	A	27	0	2	1
34	DGRP-627	Male	O	27	0	2	1
35	W1118	Male	C	42	1	2	1
36	W1118	Male	A	42	1	2	1
37	W1118	Female	O	42	1	2	1
38	W1118	Female	C	42	0	2	1
39	DGRP-627	Female	C	27	0	2	1
40	DGRP-627	Female	O	27	0	2	1
41	W1118	Female	O	42	0	2	1
42	DGRP-627	Male	A	27	1	2	1
43	DGRP-627	Male	O	27	0	2	1
44	W1118	Male	A	42	0	2	1
45	W1118	Male	O	42	2	2	1
46	W1118	Male	Y	42	0	2	1
47	DGRP-627	Female	C	27	0	2	1
48	W1118	Male	A	42	2	2	1
49	DGRP-627	Female	O	27	0	2	1
50	W1118	Female	C	42	0	2	1
51	DGRP-627	Male	A	27	0	2	1
52	W1118	Female	A	42	0	2	1
53	W1118	Female	C	42	0	2	1
54	W1118	Female	C	42	2	2	1
55	DGRP-627	Male	C	27	0	2	1
56	W1118	Male	O	42	0	2	1
57	W1118	Female	O	42	1	2	1
58	W1118	Male	C	42	1	2	1
59	DGRP-627	Female	A	27	0	2	1
60	DGRP-627	Female	Y	27	0	2	1
61	DGRP-627	Female	O	27	0	2	1
62	W1118	Female	C	42	0	2	1
63	DGRP-627	Female	O	27	0	2	1
64	W1118	Female	O	42	0	2	1
65	DGRP-627	Male	O	27	0	2	1
66	W1118	Female	Y	42	0	2	1
67	W1118	Male	O	42	1	2	1
68	W1118	Female	Y	42	0	2	1
69	DGRP-627	Male	Y	27	0	2	1
70	DGRP-627	Female	Y	27	0	2	1
71	W1118	Female	A	42	2	2	1
72	W1118	Female	A	42	0	2	1
73	W1118	Female	A	42	0	2	1
74	DGRP-627	Female	A	27	0	2	1
75	DGRP-627	Male	C	27	0	2	1
76	W1118	Male	A	42	0	2	1
77	DGRP-627	Female	A	27	0	2	1
78	DGRP-627	Male	Y	27	1	2	1
79	DGRP-627	Female	C	27	0	2	1
80	W1118	Male	O	42	0	2	1
1	W1118	Female	O	45	0	2	1
2	DGRP-627	Female	A	30	0	2	1
3	W1118	Male	A	45	0	2	1
4	DGRP-627	Female	Y	30	0	2	1
5	DGRP-627	Female	Y	30	0	2	1
6	DGRP-627	Male	Y	30	1	2	1
7	W1118	Male	C	45	0	2	1
8	DGRP-627	Male	O	30	0	2	1
9	DGRP-627	Male	Y	30	0	2	1
10	W1118	Male	C	45	0	2	1
11	DGRP-627	Male	C	30	0	2	1
12	DGRP-627	Male	Y	30	1	2	1
13	W1118	Male	C	45	0	2	1
14	DGRP-627	Female	C	30	0	2	1
15	DGRP-627	Male	C	30	0	2	1
16	DGRP-627	Male	A	30	0	2	1
17	DGRP-627	Female	O	30	0	2	1
18	W1118	Male	Y	45	2	2	1
19	DGRP-627	Female	C	30	0	2	1
20	DGRP-627	Female	A	30	0	2	1
21	DGRP-627	Female	Y	30	0	2	1
22	DGRP-627	Male	C	30	0	2	1
23	W1118	Male	O	45	0	2	1
24	W1118	Female	Y	45	2	2	1
25	W1118	Male	Y	45	1	2	1
26	W1118	Male	Y	45	0	2	1
27	W1118	Female	Y	45	1	2	1
28	W1118	Female	A	45	0	2	1
29	DGRP-627	Male	A	30	0	2	1
30	W1118	Female	Y	45	0	2	1
31	DGRP-627	Male	O	30	0	2	1
32	W1118	Male	Y	45	3	2	1
33	DGRP-627	Male	A	30	0	2	1
34	DGRP-627	Male	O	30	0	2	1
35	W1118	Male	C	45	0	2	1
36	W1118	Male	A	45	2	2	1
37	W1118	Female	O	45	0	2	1
38	W1118	Female	C	45	0	2	1
39	DGRP-627	Female	C	30	0	2	1
40	DGRP-627	Female	O	30	0	2	1
41	W1118	Female	O	45	1	2	1
42	DGRP-627	Male	A	30	0	2	1
43	DGRP-627	Male	O	30	0	2	1
44	W1118	Male	A	45	1	2	1
45	W1118	Male	O	45	3	2	1
46	W1118	Male	Y	45	1	2	1
47	DGRP-627	Female	C	30	0	2	1
48	W1118	Male	A	45	1	2	1
49	DGRP-627	Female	O	30	0	2	1
50	W1118	Female	C	45	2	2	1
51	DGRP-627	Male	A	30	0	2	1
52	W1118	Female	A	45	0	2	1
53	W1118	Female	C	45	2	2	1
54	W1118	Female	C	45	0	2	1
55	DGRP-627	Male	C	30	0	2	1
56	W1118	Male	O	45	3	2	1
57	W1118	Female	O	45	0	2	1
58	W1118	Male	C	45	0	2	1
59	DGRP-627	Female	A	30	0	2	1
60	DGRP-627	Female	Y	30	0	2	1
61	DGRP-627	Female	O	30	0	2	1
62	W1118	Female	C	45	0	2	1
63	DGRP-627	Female	O	30	0	2	1
64	W1118	Female	O	45	0	2	1
65	DGRP-627	Male	O	30	0	2	1
66	W1118	Female	Y	45	1	2	1
67	W1118	Male	O	45	3	2	1
68	W1118	Female	Y	45	0	2	1
69	DGRP-627	Male	Y	30	0	2	1
70	DGRP-627	Female	Y	30	0	2	1
71	W1118	Female	A	45	0	2	1
72	W1118	Female	A	45	0	2	1
73	W1118	Female	A	45	2	2	1
74	DGRP-627	Female	A	30	1	2	1
75	DGRP-627	Male	C	30	0	2	1
76	W1118	Male	A	45	1	2	1
77	DGRP-627	Female	A	30	0	2	1
78	DGRP-627	Male	Y	30	0	2	1
79	DGRP-627	Female	C	30	0	2	1
80	W1118	Male	O	45	0	2	1
1	W1118	Female	O	47	0	2	1
2	DGRP-627	Female	A	32	0	2	1
3	W1118	Male	A	47	1	2	1
4	DGRP-627	Female	Y	32	0	2	1
5	DGRP-627	Female	Y	32	0	2	1
6	DGRP-627	Male	Y	32	0	2	1
7	W1118	Male	C	47	0	2	1
8	DGRP-627	Male	O	32	0	2	1
9	DGRP-627	Male	Y	32	0	2	1
10	W1118	Male	C	47	1	2	1
11	DGRP-627	Male	C	32	0	2	1
12	DGRP-627	Male	Y	32	0	2	1
13	W1118	Male	C	47	2	2	1
14	DGRP-627	Female	C	32	0	2	1
15	DGRP-627	Male	C	32	0	2	1
16	DGRP-627	Male	A	32	0	2	1
17	DGRP-627	Female	O	32	0	2	1
18	W1118	Male	Y	47	1	2	1
19	DGRP-627	Female	C	32	0	2	1
20	DGRP-627	Female	A	32	0	2	1
21	DGRP-627	Female	Y	32	0	2	1
22	DGRP-627	Male	C	32	0	2	1
23	W1118	Male	O	47	2	2	1
24	W1118	Female	Y	47	0	2	1
25	W1118	Male	Y	47	3	2	1
26	W1118	Male	Y	47	1	2	1
27	W1118	Female	Y	47	0	2	1
28	W1118	Female	A	47	1	2	1
29	DGRP-627	Male	A	32	0	2	1
30	W1118	Female	Y	47	2	2	1
31	DGRP-627	Male	O	32	0	2	1
32	W1118	Male	Y	47	2	2	1
33	DGRP-627	Male	A	32	0	2	1
34	DGRP-627	Male	O	32	0	2	1
35	W1118	Male	C	47	1	2	1
36	W1118	Male	A	47	0	2	1
37	W1118	Female	O	47	1	2	1
38	W1118	Female	C	47	0	2	1
39	DGRP-627	Female	C	32	0	2	1
40	DGRP-627	Female	O	32	0	2	1
41	W1118	Female	O	47	1	2	1
42	DGRP-627	Male	A	32	0	2	1
43	DGRP-627	Male	O	32	0	2	1
44	W1118	Male	A	47	0	2	1
45	W1118	Male	O	47	4	2	1
46	W1118	Male	Y	47	3	2	1
47	DGRP-627	Female	C	32	0	2	1
48	W1118	Male	A	47	1	2	1
49	DGRP-627	Female	O	32	0	2	1
50	W1118	Female	C	47	1	2	1
51	DGRP-627	Male	A	32	0	2	1
52	W1118	Female	A	47	0	2	1
53	W1118	Female	C	47	0	2	1
54	W1118	Female	C	47	2	2	1
55	DGRP-627	Male	C	32	0	2	1
56	W1118	Male	O	47	1	2	1
57	W1118	Female	O	47	0	2	1
58	W1118	Male	C	47	0	2	1
59	DGRP-627	Female	A	32	0	2	1
60	DGRP-627	Female	Y	32	0	2	1
61	DGRP-627	Female	O	32	0	2	1
62	W1118	Female	C	47	0	2	1
63	DGRP-627	Female	O	32	0	2	1
64	W1118	Female	O	47	2	2	1
65	DGRP-627	Male	O	32	0	2	1
66	W1118	Female	Y	47	2	2	1
67	W1118	Male	O	47	1	2	1
68	W1118	Female	Y	47	0	2	1
69	DGRP-627	Male	Y	32	0	2	1
70	DGRP-627	Female	Y	32	0	2	1
71	W1118	Female	A	47	1	2	1
72	W1118	Female	A	47	0	2	1
73	W1118	Female	A	47	0	2	1
74	DGRP-627	Female	A	32	1	2	1
75	DGRP-627	Male	C	32	0	2	1
76	W1118	Male	A	47	0	2	1
77	DGRP-627	Female	A	32	0	2	1
78	DGRP-627	Male	Y	32	0	2	1
79	DGRP-627	Female	C	32	0	2	1
80	W1118	Male	O	47	0	2	1
1	W1118	Female	O	49	0	2	1
2	DGRP-627	Female	A	34	0	2	1
3	W1118	Male	A	49	0	2	1
4	DGRP-627	Female	Y	34	0	2	1
5	DGRP-627	Female	Y	34	0	2	1
6	DGRP-627	Male	Y	34	0	2	1
7	W1118	Male	C	49	0	2	1
8	DGRP-627	Male	O	34	0	2	1
9	DGRP-627	Male	Y	34	0	2	1
10	W1118	Male	C	49	0	2	1
11	DGRP-627	Male	C	34	0	2	1
12	DGRP-627	Male	Y	34	1	2	1
13	W1118	Male	C	49	0	2	1
14	DGRP-627	Female	C	34	2	2	1
15	DGRP-627	Male	C	34	0	2	1
16	DGRP-627	Male	A	34	1	2	1
17	DGRP-627	Female	O	34	0	2	1
18	W1118	Male	Y	49	3	2	1
19	DGRP-627	Female	C	34	0	2	1
20	DGRP-627	Female	A	34	1	2	1
21	DGRP-627	Female	Y	34	0	2	1
22	DGRP-627	Male	C	34	0	2	1
23	W1118	Male	O	49	0	2	1
24	W1118	Female	Y	49	0	2	1
25	W1118	Male	Y	49	2	2	1
26	W1118	Male	Y	49	1	2	1
27	W1118	Female	Y	49	0	2	1
28	W1118	Female	A	49	0	2	1
29	DGRP-627	Male	A	34	0	2	1
30	W1118	Female	Y	49	1	2	1
31	DGRP-627	Male	O	34	0	2	1
32	W1118	Male	Y	49	2	2	1
33	DGRP-627	Male	A	34	0	2	1
34	DGRP-627	Male	O	34	0	2	1
35	W1118	Male	C	49	0	2	1
36	W1118	Male	A	49	0	2	1
37	W1118	Female	O	49	0	2	1
38	W1118	Female	C	49	1	2	1
39	DGRP-627	Female	C	34	0	2	1
40	DGRP-627	Female	O	34	0	2	1
41	W1118	Female	O	49	2	2	1
42	DGRP-627	Male	A	34	0	2	1
43	DGRP-627	Male	O	34	0	2	1
44	W1118	Male	A	49	0	2	1
45	W1118	Male	O	49	0	2	1
46	W1118	Male	Y	49	1	2	1
47	DGRP-627	Female	C	34	0	2	1
48	W1118	Male	A	49	1	2	1
49	DGRP-627	Female	O	34	1	2	1
50	W1118	Female	C	49	0	2	1
51	DGRP-627	Male	A	34	0	2	1
52	W1118	Female	A	49	0	2	1
53	W1118	Female	C	49	3	2	1
54	W1118	Female	C	49	2	2	1
55	DGRP-627	Male	C	34	0	2	1
56	W1118	Male	O	49	2	2	1
57	W1118	Female	O	49	0	2	1
58	W1118	Male	C	49	1	2	1
59	DGRP-627	Female	A	34	0	2	1
60	DGRP-627	Female	Y	34	0	2	1
61	DGRP-627	Female	O	34	0	2	1
62	W1118	Female	C	49	1	2	1
63	DGRP-627	Female	O	34	0	2	1
64	W1118	Female	O	49	0	2	1
65	DGRP-627	Male	O	34	0	2	1
66	W1118	Female	Y	49	0	2	1
67	W1118	Male	O	49	0	2	1
68	W1118	Female	Y	49	0	2	1
69	DGRP-627	Male	Y	34	0	2	1
70	DGRP-627	Female	Y	34	0	2	1
71	W1118	Female	A	49	1	2	1
72	W1118	Female	A	49	1	2	1
73	W1118	Female	A	49	0	2	1
74	DGRP-627	Female	A	34	0	2	1
75	DGRP-627	Male	C	34	0	2	1
76	W1118	Male	A	49	0	2	1
77	DGRP-627	Female	A	34	0	2	1
78	DGRP-627	Male	Y	34	0	2	1
79	DGRP-627	Female	C	34	0	2	1
80	W1118	Male	O	49	0	2	1
1	W1118	Female	O	52	0	2	1
2	DGRP-627	Female	A	37	0	2	1
3	W1118	Male	A	52	0	2	1
4	DGRP-627	Female	Y	37	0	2	1
5	DGRP-627	Female	Y	37	0	2	1
6	DGRP-627	Male	Y	37	0	2	1
7	W1118	Male	C	52	0	2	1
8	DGRP-627	Male	O	37	0	2	1
9	DGRP-627	Male	Y	37	0	2	1
10	W1118	Male	C	52	2	2	1
11	DGRP-627	Male	C	37	0	2	1
12	DGRP-627	Male	Y	37	0	2	1
13	W1118	Male	C	52	0	2	1
14	DGRP-627	Female	C	37	0	2	1
15	DGRP-627	Male	C	37	0	2	1
16	DGRP-627	Male	A	37	0	2	1
17	DGRP-627	Female	O	37	0	2	1
18	W1118	Male	Y	52	1	2	1
19	DGRP-627	Female	C	37	0	2	1
20	DGRP-627	Female	A	37	1	2	1
21	DGRP-627	Female	Y	37	1	2	1
22	DGRP-627	Male	C	37	0	2	1
23	W1118	Male	O	52	1	2	1
24	W1118	Female	Y	52	0	2	1
25	W1118	Male	Y	52	2	2	1
26	W1118	Male	Y	52	0	2	1
27	W1118	Female	Y	52	1	2	1
28	W1118	Female	A	52	1	2	1
29	DGRP-627	Male	A	37	0	2	1
30	W1118	Female	Y	52	2	2	1
31	DGRP-627	Male	O	37	1	2	1
32	W1118	Male	Y	52	2	2	1
33	DGRP-627	Male	A	37	0	2	1
34	DGRP-627	Male	O	37	0	2	1
35	W1118	Male	C	52	2	2	1
36	W1118	Male	A	52	1	2	1
37	W1118	Female	O	52	0	2	1
38	W1118	Female	C	52	0	2	1
39	DGRP-627	Female	C	37	0	2	1
40	DGRP-627	Female	O	37	0	2	1
41	W1118	Female	O	52	3	2	1
42	DGRP-627	Male	A	37	0	2	1
43	DGRP-627	Male	O	37	0	2	1
44	W1118	Male	A	52	0	2	1
45	W1118	Male	O	52	0	2	1
46	W1118	Male	Y	52	1	2	1
47	DGRP-627	Female	C	37	0	2	1
48	W1118	Male	A	52	0	2	1
49	DGRP-627	Female	O	37	0	2	1
50	W1118	Female	C	52	1	2	1
51	DGRP-627	Male	A	37	0	2	1
52	W1118	Female	A	52	0	2	1
53	W1118	Female	C	52	0	2	1
54	W1118	Female	C	52	3	2	1
55	DGRP-627	Male	C	37	0	2	1
56	W1118	Male	O	52	0	2	1
57	W1118	Female	O	52	0	2	1
58	W1118	Male	C	52	0	2	1
59	DGRP-627	Female	A	37	0	2	1
60	DGRP-627	Female	Y	37	0	2	1
61	DGRP-627	Female	O	37	0	2	1
62	W1118	Female	C	52	1	2	1
63	DGRP-627	Female	O	37	0	2	1
64	W1118	Female	O	52	1	2	1
65	DGRP-627	Male	O	37	0	2	1
66	W1118	Female	Y	52	1	2	1
67	W1118	Male	O	52	3	2	1
68	W1118	Female	Y	52	2	2	1
69	DGRP-627	Male	Y	37	0	2	1
70	DGRP-627	Female	Y	37	1	2	1
71	W1118	Female	A	52	0	2	1
72	W1118	Female	A	52	0	2	1
73	W1118	Female	A	52	0	2	1
74	DGRP-627	Female	A	37	0	2	1
75	DGRP-627	Male	C	37	0	2	1
76	W1118	Male	A	52	0	2	1
77	DGRP-627	Female	A	37	0	2	1
78	DGRP-627	Male	Y	37	0	2	1
79	DGRP-627	Female	C	37	0	2	1
80	W1118	Male	O	52	0	2	1
1	W1118	Female	O	54	0	2	1
2	DGRP-627	Female	A	39	0	2	1
3	W1118	Male	A	54	1	2	1
4	DGRP-627	Female	Y	39	0	2	1
5	DGRP-627	Female	Y	39	1	2	1
6	DGRP-627	Male	Y	39	0	2	1
7	W1118	Male	C	54	1	2	1
8	DGRP-627	Male	O	39	0	2	1
9	DGRP-627	Male	Y	39	1	2	1
10	W1118	Male	C	54	2	2	1
11	DGRP-627	Male	C	39	1	2	1
12	DGRP-627	Male	Y	39	1	2	1
13	W1118	Male	C	54	2	2	1
14	DGRP-627	Female	C	39	1	2	1
15	DGRP-627	Male	C	39	0	2	1
16	DGRP-627	Male	A	39	0	2	1
17	DGRP-627	Female	O	39	1	2	1
18	W1118	Male	Y	54	1	2	1
19	DGRP-627	Female	C	39	0	2	1
20	DGRP-627	Female	A	39	1	2	1
21	DGRP-627	Female	Y	39	0	2	1
22	DGRP-627	Male	C	39	0	2	1
23	W1118	Male	O	54	0	2	1
24	W1118	Female	Y	54	2	2	1
25	W1118	Male	Y	54	1	2	1
26	W1118	Male	Y	54	0	2	1
27	W1118	Female	Y	54	0	2	1
28	W1118	Female	A	54	0	2	1
29	DGRP-627	Male	A	39	0	2	1
30	W1118	Female	Y	54	0	2	1
31	DGRP-627	Male	O	39	1	2	1
32	W1118	Male	Y	54	0	2	1
33	DGRP-627	Male	A	39	0	2	1
34	DGRP-627	Male	O	39	0	2	1
35	W1118	Male	C	54	1	2	1
36	W1118	Male	A	54	1	2	1
37	W1118	Female	O	54	0	2	1
38	W1118	Female	C	54	0	2	1
39	DGRP-627	Female	C	39	0	2	1
40	DGRP-627	Female	O	39	0	2	1
41	W1118	Female	O	54	0	2	1
42	DGRP-627	Male	A	39	1	2	1
43	DGRP-627	Male	O	39	1	2	1
44	W1118	Male	A	54	0	2	1
45	W1118	Male	O	54	0	2	1
46	W1118	Male	Y	54	1	2	1
47	DGRP-627	Female	C	39	0	2	1
48	W1118	Male	A	54	0	2	1
49	DGRP-627	Female	O	39	0	2	1
50	W1118	Female	C	54	1	2	1
51	DGRP-627	Male	A	39	0	2	1
52	W1118	Female	A	54	1	2	1
53	W1118	Female	C	54	1	2	1
54	W1118	Female	C	54	1	2	1
55	DGRP-627	Male	C	39	0	2	1
56	W1118	Male	O	54	1	2	1
57	W1118	Female	O	54	0	2	1
58	W1118	Male	C	54	0	2	1
59	DGRP-627	Female	A	39	0	2	1
60	DGRP-627	Female	Y	39	0	2	1
61	DGRP-627	Female	O	39	0	2	1
62	W1118	Female	C	54	0	2	1
63	DGRP-627	Female	O	39	0	2	1
64	W1118	Female	O	54	1	2	1
65	DGRP-627	Male	O	39	0	2	1
66	W1118	Female	Y	54	0	2	1
67	W1118	Male	O	54	1	2	1
68	W1118	Female	Y	54	0	2	1
69	DGRP-627	Male	Y	39	0	2	1
70	DGRP-627	Female	Y	39	0	2	1
71	W1118	Female	A	54	1	2	1
72	W1118	Female	A	54	1	2	1
73	W1118	Female	A	54	1	2	1
74	DGRP-627	Female	A	39	0	2	1
75	DGRP-627	Male	C	39	0	2	1
76	W1118	Male	A	54	2	2	1
77	DGRP-627	Female	A	39	0	2	1
78	DGRP-627	Male	Y	39	0	2	1
79	DGRP-627	Female	C	39	0	2	1
80	W1118	Male	O	54	6	2	1
1	W1118	Female	O	56	0	2	1
2	DGRP-627	Female	A	41	0	2	1
3	W1118	Male	A	56	0	2	1
4	DGRP-627	Female	Y	41	0	2	1
5	DGRP-627	Female	Y	41	0	2	1
6	DGRP-627	Male	Y	41	0	2	1
7	W1118	Male	C	56	1	2	1
8	DGRP-627	Male	O	41	0	2	1
9	DGRP-627	Male	Y	41	0	2	1
10	W1118	Male	C	56	0	2	1
11	DGRP-627	Male	C	41	0	2	1
12	DGRP-627	Male	Y	41	0	2	1
13	W1118	Male	C	56	0	2	1
14	DGRP-627	Female	C	41	0	2	1
15	DGRP-627	Male	C	41	0	2	1
16	DGRP-627	Male	A	41	0	2	1
17	DGRP-627	Female	O	41	0	2	1
18	W1118	Male	Y	56	0	2	1
19	DGRP-627	Female	C	41	1	2	1
20	DGRP-627	Female	A	41	1	2	1
21	DGRP-627	Female	Y	41	0	2	1
22	DGRP-627	Male	C	41	0	2	1
23	W1118	Male	O	56	3	2	1
24	W1118	Female	Y	56	0	2	1
25	W1118	Male	Y	56	0	2	1
26	W1118	Male	Y	56	0	2	1
27	W1118	Female	Y	56	0	2	1
28	W1118	Female	A	56	2	2	1
29	DGRP-627	Male	A	41	0	2	1
30	W1118	Female	Y	56	1	2	1
31	DGRP-627	Male	O	41	0	2	1
32	W1118	Male	Y	56	1	2	1
33	DGRP-627	Male	A	41	0	2	1
34	DGRP-627	Male	O	41	1	2	1
35	W1118	Male	C	56	0	2	1
36	W1118	Male	A	56	1	2	1
37	W1118	Female	O	56	1	2	1
38	W1118	Female	C	56	0	2	1
39	DGRP-627	Female	C	41	0	2	1
40	DGRP-627	Female	O	41	0	2	1
41	W1118	Female	O	56	0	2	1
42	DGRP-627	Male	A	41	0	2	1
43	DGRP-627	Male	O	41	2	2	1
44	W1118	Male	A	56	1	2	1
45	W1118	Male	O	56	1	2	1
46	W1118	Male	Y	56	1	2	1
47	DGRP-627	Female	C	41	0	2	1
48	W1118	Male	A	56	1	2	1
49	DGRP-627	Female	O	41	0	2	1
50	W1118	Female	C	56	0	2	1
51	DGRP-627	Male	A	41	0	2	1
52	W1118	Female	A	56	1	2	1
53	W1118	Female	C	56	0	2	1
54	W1118	Female	C	56	0	2	1
55	DGRP-627	Male	C	41	0	2	1
56	W1118	Male	O	56	0	2	1
57	W1118	Female	O	56	0	2	1
58	W1118	Male	C	56	1	2	1
59	DGRP-627	Female	A	41	0	2	1
60	DGRP-627	Female	Y	41	1	2	1
61	DGRP-627	Female	O	41	1	2	1
62	W1118	Female	C	56	0	2	1
63	DGRP-627	Female	O	41	0	2	1
64	W1118	Female	O	56	1	2	1
65	DGRP-627	Male	O	41	0	2	1
66	W1118	Female	Y	56	0	2	1
67	W1118	Male	O	56	2	2	1
68	W1118	Female	Y	56	1	2	1
69	DGRP-627	Male	Y	41	0	2	1
70	DGRP-627	Female	Y	41	1	2	1
71	W1118	Female	A	56	1	2	1
72	W1118	Female	A	56	1	2	1
73	W1118	Female	A	56	0	2	1
74	DGRP-627	Female	A	41	0	2	1
75	DGRP-627	Male	C	41	0	2	1
76	W1118	Male	A	56	1	2	1
77	DGRP-627	Female	A	41	0	2	1
78	DGRP-627	Male	Y	41	0	2	1
79	DGRP-627	Female	C	41	0	2	1
80	W1118	Male	O	56	0	2	1
1	W1118	Female	O	59	1	2	1
2	DGRP-627	Female	A	44	0	2	1
3	W1118	Male	A	59	3	2	1
4	DGRP-627	Female	Y	44	0	2	1
5	DGRP-627	Female	Y	44	0	2	1
6	DGRP-627	Male	Y	44	1	2	1
7	W1118	Male	C	59	0	2	1
8	DGRP-627	Male	O	44	0	2	1
9	DGRP-627	Male	Y	44	0	2	1
10	W1118	Male	C	59	0	2	1
11	DGRP-627	Male	C	44	1	2	1
12	DGRP-627	Male	Y	44	0	2	1
13	W1118	Male	C	59	1	2	1
14	DGRP-627	Female	C	44	1	2	1
15	DGRP-627	Male	C	44	0	2	1
16	DGRP-627	Male	A	44	0	2	1
17	DGRP-627	Female	O	44	0	2	1
18	W1118	Male	Y	59	1	2	1
19	DGRP-627	Female	C	44	0	2	1
20	DGRP-627	Female	A	44	1	2	1
21	DGRP-627	Female	Y	44	0	2	1
22	DGRP-627	Male	C	44	1	2	1
23	W1118	Male	O	59	3	2	1
24	W1118	Female	Y	59	0	2	1
25	W1118	Male	Y	59	2	2	1
26	W1118	Male	Y	59	3	2	1
27	W1118	Female	Y	59	0	2	1
28	W1118	Female	A	59	0	2	1
29	DGRP-627	Male	A	44	0	2	1
30	W1118	Female	Y	59	1	2	1
31	DGRP-627	Male	O	44	0	2	1
32	W1118	Male	Y	59	1	2	1
33	DGRP-627	Male	A	44	0	2	1
34	DGRP-627	Male	O	44	0	2	1
35	W1118	Male	C	59	1	2	1
36	W1118	Male	A	59	2	2	1
37	W1118	Female	O	59	2	2	1
38	W1118	Female	C	59	1	2	1
39	DGRP-627	Female	C	44	0	2	1
40	DGRP-627	Female	O	44	1	2	1
41	W1118	Female	O	59	0	2	1
42	DGRP-627	Male	A	44	0	2	1
43	DGRP-627	Male	O	44	0	2	1
44	W1118	Male	A	59	0	2	1
45	W1118	Male	O	59	0	2	1
46	W1118	Male	Y	59	1	2	1
47	DGRP-627	Female	C	44	1	2	1
48	W1118	Male	A	59	2	2	1
49	DGRP-627	Female	O	44	0	2	1
50	W1118	Female	C	59	0	2	1
51	DGRP-627	Male	A	44	1	2	1
52	W1118	Female	A	59	1	2	1
53	W1118	Female	C	59	1	2	1
54	W1118	Female	C	59	0	2	1
55	DGRP-627	Male	C	44	1	2	1
56	W1118	Male	O	59	3	2	1
57	W1118	Female	O	59	0	2	1
58	W1118	Male	C	59	0	2	1
59	DGRP-627	Female	A	44	0	2	1
60	DGRP-627	Female	Y	44	0	2	1
61	DGRP-627	Female	O	44	1	2	1
62	W1118	Female	C	59	0	2	1
63	DGRP-627	Female	O	44	0	2	1
64	W1118	Female	O	59	0	2	1
65	DGRP-627	Male	O	44	1	2	1
66	W1118	Female	Y	59	0	2	1
67	W1118	Male	O	59	3	2	1
68	W1118	Female	Y	59	0	2	1
69	DGRP-627	Male	Y	44	0	2	1
70	DGRP-627	Female	Y	44	1	2	1
71	W1118	Female	A	59	0	2	1
72	W1118	Female	A	59	0	2	1
73	W1118	Female	A	59	1	2	1
74	DGRP-627	Female	A	44	0	2	1
75	DGRP-627	Male	C	44	0	2	1
76	W1118	Male	A	59	1	2	1
77	DGRP-627	Female	A	44	1	2	1
78	DGRP-627	Male	Y	44	0	2	1
79	DGRP-627	Female	C	44	0	2	1
80	W1118	Male	O	59	1	2	1
1	W1118	Female	O	61	0	2	1
2	DGRP-627	Female	A	46	0	2	1
3	W1118	Male	A	61	1	2	1
4	DGRP-627	Female	Y	46	0	2	1
5	DGRP-627	Female	Y	46	1	2	1
6	DGRP-627	Male	Y	46	0	2	1
7	W1118	Male	C	61	0	2	1
8	DGRP-627	Male	O	46	0	2	1
9	DGRP-627	Male	Y	46	1	2	1
10	W1118	Male	C	61	0	2	1
11	DGRP-627	Male	C	46	0	2	1
12	DGRP-627	Male	Y	46	0	2	1
13	W1118	Male	C	61	2	2	1
14	DGRP-627	Female	C	46	0	2	1
15	DGRP-627	Male	C	46	1	2	1
16	DGRP-627	Male	A	46	0	2	1
17	DGRP-627	Female	O	46	0	2	1
18	W1118	Male	Y	61	1	2	1
19	DGRP-627	Female	C	46	0	2	1
20	DGRP-627	Female	A	46	0	2	1
21	DGRP-627	Female	Y	46	0	2	1
22	DGRP-627	Male	C	46	0	2	1
23	W1118	Male	O	61	0	2	1
24	W1118	Female	Y	61	0	2	1
25	W1118	Male	Y	61	2	2	1
26	W1118	Male	Y	61	3	2	1
27	W1118	Female	Y	61	1	2	1
28	W1118	Female	A	61	0	2	1
29	DGRP-627	Male	A	46	0	2	1
30	W1118	Female	Y	61	0	2	1
31	DGRP-627	Male	O	46	0	2	1
32	W1118	Male	Y	61	0	2	1
33	DGRP-627	Male	A	46	2	2	1
34	DGRP-627	Male	O	46	0	2	1
35	W1118	Male	C	61	1	2	1
36	W1118	Male	A	61	1	2	1
37	W1118	Female	O	61	0	2	1
38	W1118	Female	C	61	1	2	1
39	DGRP-627	Female	C	46	0	2	1
40	DGRP-627	Female	O	46	0	2	1
41	W1118	Female	O	61	0	2	1
42	DGRP-627	Male	A	46	0	2	1
43	DGRP-627	Male	O	46	1	2	1
44	W1118	Male	A	61	1	2	1
45	W1118	Male	O	61	0	2	1
46	W1118	Male	Y	61	2	2	1
47	DGRP-627	Female	C	46	0	2	1
48	W1118	Male	A	61	1	2	1
49	DGRP-627	Female	O	46	0	2	1
50	W1118	Female	C	61	0	2	1
51	DGRP-627	Male	A	46	0	2	1
52	W1118	Female	A	61	0	2	1
53	W1118	Female	C	61	1	2	1
54	W1118	Female	C	61	0	2	1
55	DGRP-627	Male	C	46	0	2	1
56	W1118	Male	O	61	0	2	1
57	W1118	Female	O	61	0	2	1
58	W1118	Male	C	61	1	2	1
59	DGRP-627	Female	A	46	1	2	1
60	DGRP-627	Female	Y	46	3	2	1
61	DGRP-627	Female	O	46	0	2	1
62	W1118	Female	C	61	1	2	1
63	DGRP-627	Female	O	46	1	2	1
64	W1118	Female	O	61	0	2	1
65	DGRP-627	Male	O	46	0	2	1
66	W1118	Female	Y	61	1	2	1
67	W1118	Male	O	61	0	2	1
68	W1118	Female	Y	61	0	2	1
69	DGRP-627	Male	Y	46	0	2	1
70	DGRP-627	Female	Y	46	1	2	1
71	W1118	Female	A	61	0	2	1
72	W1118	Female	A	61	1	2	1
73	W1118	Female	A	61	0	2	1
74	DGRP-627	Female	A	46	0	2	1
75	DGRP-627	Male	C	46	1	2	1
76	W1118	Male	A	61	0	2	1
77	DGRP-627	Female	A	46	0	2	1
78	DGRP-627	Male	Y	46	0	2	1
79	DGRP-627	Female	C	46	0	2	1
80	W1118	Male	O	61	0	2	1
1	W1118	Female	O	63	0	2	1
2	DGRP-627	Female	A	48	0	2	1
3	W1118	Male	A	63	0	2	1
4	DGRP-627	Female	Y	48	0	2	1
5	DGRP-627	Female	Y	48	0	2	1
6	DGRP-627	Male	Y	48	1	2	1
7	W1118	Male	C	63	0	2	1
8	DGRP-627	Male	O	48	0	2	1
9	DGRP-627	Male	Y	48	0	2	1
10	W1118	Male	C	63	0	2	1
11	DGRP-627	Male	C	48	0	2	1
12	DGRP-627	Male	Y	48	0	2	1
13	W1118	Male	C	63	0	2	1
14	DGRP-627	Female	C	48	1	2	1
15	DGRP-627	Male	C	48	0	2	1
16	DGRP-627	Male	A	48	0	2	1
17	DGRP-627	Female	O	48	0	2	1
18	W1118	Male	Y	63	0	2	1
19	DGRP-627	Female	C	48	2	2	1
20	DGRP-627	Female	A	48	0	2	1
21	DGRP-627	Female	Y	48	1	2	1
22	DGRP-627	Male	C	48	0	2	1
23	W1118	Male	O	63	2	2	1
24	W1118	Female	Y	63	0	2	1
25	W1118	Male	Y	63	0	2	1
26	W1118	Male	Y	63	0	2	1
27	W1118	Female	Y	63	0	2	1
28	W1118	Female	A	63	0	2	1
29	DGRP-627	Male	A	48	1	2	1
30	W1118	Female	Y	63	0	2	1
31	DGRP-627	Male	O	48	0	2	1
32	W1118	Male	Y	63	0	2	1
33	DGRP-627	Male	A	48	0	2	1
34	DGRP-627	Male	O	48	0	2	1
35	W1118	Male	C	63	1	2	1
36	W1118	Male	A	63	0	2	1
37	W1118	Female	O	63	1	2	1
38	W1118	Female	C	63	0	2	1
39	DGRP-627	Female	C	48	0	2	1
40	DGRP-627	Female	O	48	0	2	1
41	W1118	Female	O	63	0	2	1
42	DGRP-627	Male	A	48	0	2	1
43	DGRP-627	Male	O	48	0	2	1
44	W1118	Male	A	63	0	2	1
45	W1118	Male	O	63	2	2	1
46	W1118	Male	Y	63	0	2	1
47	DGRP-627	Female	C	48	0	2	1
48	W1118	Male	A	63	0	2	1
49	DGRP-627	Female	O	48	0	2	1
50	W1118	Female	C	63	1	2	1
51	DGRP-627	Male	A	48	0	2	1
52	W1118	Female	A	63	0	2	1
53	W1118	Female	C	63	0	2	1
54	W1118	Female	C	63	0	2	1
55	DGRP-627	Male	C	48	0	2	1
56	W1118	Male	O	63	0	2	1
57	W1118	Female	O	63	0	2	1
58	W1118	Male	C	63	0	2	1
59	DGRP-627	Female	A	48	0	2	1
60	DGRP-627	Female	Y	48	0	2	1
61	DGRP-627	Female	O	48	3	2	1
62	W1118	Female	C	63	0	2	1
63	DGRP-627	Female	O	48	1	2	1
64	W1118	Female	O	63	2	2	1
65	DGRP-627	Male	O	48	0	2	1
66	W1118	Female	Y	63	0	2	1
67	W1118	Male	O	63	0	2	1
68	W1118	Female	Y	63	0	2	1
69	DGRP-627	Male	Y	48	1	2	1
70	DGRP-627	Female	Y	48	1	2	1
71	W1118	Female	A	63	0	2	1
72	W1118	Female	A	63	0	2	1
73	W1118	Female	A	63	0	2	1
74	DGRP-627	Female	A	48	0	2	1
75	DGRP-627	Male	C	48	0	2	1
76	W1118	Male	A	63	1	2	1
77	DGRP-627	Female	A	48	1	2	1
78	DGRP-627	Male	Y	48	0	2	1
79	DGRP-627	Female	C	48	0	2	1
80	W1118	Male	O	63	1	2	1
1	W1118	Female	O	66	1	2	1
2	DGRP-627	Female	A	51	1	2	1
3	W1118	Male	A	66	0	2	1
4	DGRP-627	Female	Y	51	2	2	1
5	DGRP-627	Female	Y	51	0	2	1
6	DGRP-627	Male	Y	51	0	2	1
7	W1118	Male	C	66	1	2	1
8	DGRP-627	Male	O	51	0	2	1
9	DGRP-627	Male	Y	51	1	2	1
10	W1118	Male	C	66	0	2	1
11	DGRP-627	Male	C	51	0	2	1
12	DGRP-627	Male	Y	51	2	2	1
13	W1118	Male	C	66	2	2	1
14	DGRP-627	Female	C	51	0	2	1
15	DGRP-627	Male	C	51	1	2	1
16	DGRP-627	Male	A	51	2	2	1
17	DGRP-627	Female	O	51	0	2	1
18	W1118	Male	Y	66	3	2	1
19	DGRP-627	Female	C	51	0	2	1
20	DGRP-627	Female	A	51	0	2	1
21	DGRP-627	Female	Y	51	0	2	1
22	DGRP-627	Male	C	51	0	2	1
23	W1118	Male	O	66	6	2	1
24	W1118	Female	Y	66	1	2	1
25	W1118	Male	Y	66	2	2	1
26	W1118	Male	Y	66	2	2	1
27	W1118	Female	Y	66	0	2	1
28	W1118	Female	A	66	0	2	1
29	DGRP-627	Male	A	51	1	2	1
30	W1118	Female	Y	66	1	2	1
31	DGRP-627	Male	O	51	0	2	1
32	W1118	Male	Y	66	0	2	1
33	DGRP-627	Male	A	51	1	2	1
34	DGRP-627	Male	O	51	2	2	1
35	W1118	Male	C	66	1	2	1
36	W1118	Male	A	66	0	2	1
37	W1118	Female	O	66	0	2	1
38	W1118	Female	C	66	0	2	1
39	DGRP-627	Female	C	51	1	2	1
40	DGRP-627	Female	O	51	1	2	1
41	W1118	Female	O	66	3	2	1
42	DGRP-627	Male	A	51	1	2	1
43	DGRP-627	Male	O	51	2	2	1
44	W1118	Male	A	66	1	2	1
45	W1118	Male	O	66	5	2	1
46	W1118	Male	Y	66	0	2	1
47	DGRP-627	Female	C	51	1	2	1
48	W1118	Male	A	66	0	2	1
49	DGRP-627	Female	O	51	0	2	1
50	W1118	Female	C	66	0	2	1
51	DGRP-627	Male	A	51	3	2	1
52	W1118	Female	A	66	1	2	1
53	W1118	Female	C	66	0	2	1
54	W1118	Female	C	66	0	2	1
55	DGRP-627	Male	C	51	1	2	1
56	W1118	Male	O	66	2	2	1
57	W1118	Female	O	66	0	2	1
58	W1118	Male	C	66	0	2	1
59	DGRP-627	Female	A	51	1	2	1
60	DGRP-627	Female	Y	51	3	2	1
61	DGRP-627	Female	O	51	0	2	1
62	W1118	Female	C	66	0	2	1
63	DGRP-627	Female	O	51	0	2	1
64	W1118	Female	O	66	3	2	1
65	DGRP-627	Male	O	51	1	2	1
66	W1118	Female	Y	66	0	2	1
67	W1118	Male	O	66	1	2	1
68	W1118	Female	Y	66	1	2	1
69	DGRP-627	Male	Y	51	0	2	1
70	DGRP-627	Female	Y	51	4	2	1
71	W1118	Female	A	66	0	2	1
72	W1118	Female	A	66	0	2	1
73	W1118	Female	A	66	0	2	1
74	DGRP-627	Female	A	51	0	2	1
75	DGRP-627	Male	C	51	0	2	1
76	W1118	Male	A	66	2	2	1
77	DGRP-627	Female	A	51	1	2	1
78	DGRP-627	Male	Y	51	1	2	1
79	DGRP-627	Female	C	51	0	2	1
80	W1118	Male	O	66	2	2	1
1	W1118	Female	O	68	2	2	1
2	DGRP-627	Female	A	53	1	2	1
3	W1118	Male	A	68	1	2	1
4	DGRP-627	Female	Y	53	0	2	1
5	DGRP-627	Female	Y	53	1	2	1
6	DGRP-627	Male	Y	53	0	2	1
7	W1118	Male	C	68	0	2	1
8	DGRP-627	Male	O	53	1	2	1
9	DGRP-627	Male	Y	53	1	2	1
10	W1118	Male	C	68	0	2	1
11	DGRP-627	Male	C	53	2	2	1
12	DGRP-627	Male	Y	53	0	2	1
13	W1118	Male	C	68	0	2	1
14	DGRP-627	Female	C	53	0	2	1
15	DGRP-627	Male	C	53	0	2	1
16	DGRP-627	Male	A	53	0	2	1
17	DGRP-627	Female	O	53	0	2	1
18	W1118	Male	Y	68	0	2	1
19	DGRP-627	Female	C	53	0	2	1
20	DGRP-627	Female	A	53	0	2	1
21	DGRP-627	Female	Y	53	0	2	1
22	DGRP-627	Male	C	53	0	2	1
23	W1118	Male	O	68	0	2	1
24	W1118	Female	Y	68	1	2	1
25	W1118	Male	Y	68	0	2	1
26	W1118	Male	Y	68	0	2	1
27	W1118	Female	Y	68	0	2	1
28	W1118	Female	A	68	0	2	1
29	DGRP-627	Male	A	53	0	2	1
30	W1118	Female	Y	68	3	2	1
31	DGRP-627	Male	O	53	1	2	1
32	W1118	Male	Y	68	1	2	1
33	DGRP-627	Male	A	53	0	2	1
34	DGRP-627	Male	O	53	0	2	1
35	W1118	Male	C	68	0	2	1
36	W1118	Male	A	68	0	2	1
37	W1118	Female	O	68	3	2	1
38	W1118	Female	C	68	0	2	1
39	DGRP-627	Female	C	53	1	2	1
40	DGRP-627	Female	O	53	0	2	1
41	W1118	Female	O	68	0	2	1
42	DGRP-627	Male	A	53	0	2	1
43	DGRP-627	Male	O	53	1	2	1
44	W1118	Male	A	68	0	2	1
45	W1118	Male	O	68	0	2	1
46	W1118	Male	Y	68	2	2	1
47	DGRP-627	Female	C	53	0	2	1
48	W1118	Male	A	68	1	2	1
49	DGRP-627	Female	O	53	0	2	1
50	W1118	Female	C	68	1	2	1
51	DGRP-627	Male	A	53	0	2	1
52	W1118	Female	A	68	0	2	1
53	W1118	Female	C	68	0	2	1
54	W1118	Female	C	68	0	2	1
55	DGRP-627	Male	C	53	0	2	1
56	W1118	Male	O	68	1	2	1
57	W1118	Female	O	68	0	2	1
58	W1118	Male	C	68	0	2	1
59	DGRP-627	Female	A	53	1	2	1
60	DGRP-627	Female	Y	53	0	2	1
61	DGRP-627	Female	O	53	1	2	1
62	W1118	Female	C	68	1	2	1
63	DGRP-627	Female	O	53	1	2	1
64	W1118	Female	O	68	0	2	1
65	DGRP-627	Male	O	53	1	2	1
66	W1118	Female	Y	68	0	2	1
67	W1118	Male	O	68	2	2	1
68	W1118	Female	Y	68	0	2	1
69	DGRP-627	Male	Y	53	0	2	1
70	DGRP-627	Female	Y	53	0	2	1
71	W1118	Female	A	68	1	2	1
72	W1118	Female	A	68	0	2	1
73	W1118	Female	A	68	1	2	1
74	DGRP-627	Female	A	53	0	2	1
75	DGRP-627	Male	C	53	0	2	1
76	W1118	Male	A	68	0	2	1
77	DGRP-627	Female	A	53	0	2	1
78	DGRP-627	Male	Y	53	0	2	1
79	DGRP-627	Female	C	53	0	2	1
[truncated: 7,671 more rows]

## Sheet: Climbing Assays
Tube # 1	Genotype 1	Sex 1	Treatment 1	Trial 1 1	Trial 2 1	Total Flies 1	Trial Average	Percent Climbed
1	W1118	Female	Old	14	12	18	13	72.2222
2	DGRP-627	Female	Air	14	12	18	13	72.2222
3	W1118	Male	Air	12	9	18	10.5	58.3333
4	DGRP-627	Female	Young	14	4	20	9	45
5	DGRP-627	Female	Young	11	5	19	8	42.1053
6	DGRP-627	Male	Young	11	8	17	9.5	55.8824
7	W1118	Male	Control	15	13	18	14	77.7778
8	DGRP-627	Male	Old	12	13	20	12.5	62.5
9	DGRP-627	Male	Young	9	14	15	11.5	76.6667
10	W1118	Male	Control	11	15	17	13	76.4706
11	DGRP-627	Male	Control	5	7	15	6	40
12	DGRP-627	Male	Young	9	3	15	6	40
13	W1118	Male	Control	11	13	18	12	66.6667
14	DGRP-627	Female	Control	8	8	18	8	44.4444
15	DGRP-627	Male	Control	11	11	18	11	61.1111
16	DGRP-627	Male	Air	9	8	17	8.5	50
17	DGRP-627	Female	Old	10	6	19	8	42.1053
18	W1118	Male	Young	12	16	17	14	82.3529
19	DGRP-627	Female	Control	9	4	17	6.5	38.2353
20	DGRP-627	Female	Air	4	4	17	4	23.5294
21	DGRP-627	Female	Young	8	3	16	5.5	34.375
22	DGRP-627	Male	Control	10	8	15	9	60
23	W1118	Male	Old	14	16	19	15	78.9474
24	W1118	Female	Young	13	12	17	12.5	73.5294
25	W1118	Male	Young	11	16	17	13.5	79.4118
26	W1118	Male	Young	14	14	17	14	82.3529
27	W1118	Female	Young	12	9	17	10.5	61.7647
28	W1118	Female	Air	13	10	19	11.5	60.5263
29	DGRP-627	Male	Air	9	11	18	10	55.5556
30	W1118	Female	Young	14	9	17	11.5	67.6471
31	DGRP-627	Male	Old	9	9	15	9	60
32	W1118	Male	Young	12	12	16	12	75
33	DGRP-627	Male	Air	9	8	16	8.5	53.125
34	DGRP-627	Male	Old	8	14	19	11	57.8947
35	W1118	Male	Control	16	16	19	16	84.2105
36	W1118	Male	Air	9	9	13	9	69.2308
37	W1118	Female	Old	11	10	18	10.5	58.3333
38	W1118	Female	Control	11	11	17	11	64.7059
39	DGRP-627	Female	Control	8	3	19	5.5	28.9474
40	DGRP-627	Female	Old	9	3	15	6	40
41	W1118	Female	Old	10	11	15	10.5	70
42	DGRP-627	Male	Air	10	7	18	8.5	47.2222
43	DGRP-627	Male	Old	8	13	18	10.5	58.3333
44	W1118	Male	Air	11	12	20	11.5	57.5
45	W1118	Male	Old	15	13	17	14	82.3529
46	W1118	Male	Young	13	8	14	10.5	75
47	DGRP-627	Female	Control	4	2	18	3	16.6667
48	W1118	Male	Air	15	16	21	15.5	73.8095
49	DGRP-627	Female	Old	9	4	18	6.5	36.1111
50	W1118	Female	Control	11	8	14	9.5	67.8571
51	DGRP-627	Male	Air	6	9	16	7.5	46.875
52	W1118	Female	Air	5	2	8	3.5	43.75
53	W1118	Female	Control	9	10	17	9.5	55.8824
54	W1118	Female	Control	8	5	16	6.5	40.625
55	DGRP-627	Male	Control	10	12	19	11	57.8947
56	W1118	Male	Old	12	9	14	10.5	75
57	W1118	Female	Old	13	10	16	11.5	71.875
58	W1118	Male	Control	11	17	18	14	77.7778
59	DGRP-627	Female	Air	7	6	21	6.5	30.9524
60	DGRP-627	Female	Young	4	4	21	4	19.0476
61	DGRP-627	Female	Old	6	10	19	8	42.1053
62	W1118	Female	Control	8	12	18	10	55.5556
63	DGRP-627	Female	Old	7	10	18	8.5	47.2222
64	W1118	Female	Old	13	7	16	10	62.5
65	DGRP-627	Male	Old	9	6	19	7.5	39.4737
66	W1118	Female	Young	11	8	15	9.5	63.3333
67	W1118	Male	Old	14	13	17	13.5	79.4118
68	W1118	Female	Young	11	8	16	9.5	59.375
69	DGRP-627	Male	Young	7	3	19	5	26.3158
70	DGRP-627	Female	Young	4	1	14	2.5	17.8571
71	W1118	Female	Air	11	7	17	9	52.9412
72	W1118	Female	Air	15	8	17	11.5	67.6471
73	W1118	Female	Air	12	9	15	10.5	70
74	DGRP-627	Female	Air	4	7	19	5.5	28.9474
75	DGRP-627	Male	Control	9	8	19	8.5	44.7368
76	W1118	Male	Air	12	11	16	11.5	71.875
77	DGRP-627	Female	Air	9	6	20	7.5	37.5
78	DGRP-627	Male	Young	15	14	18	14.5	80.5556
79	DGRP-627	Female	Control	4	6	20	5	25
80	W1118	Male	Old	9	13	17	11	64.7059
ASSAY 2
Tube # 2	Genotype 2	Sex 2	Treatment 2	Trial 1 2	Trial 2 2	Total Flies 2
1	W1118	Female	Old	6	1	15	3.5	23.3333
2	DGRP-627	Female	Air	0	0	14	0	0
3	W1118	Male	Air	8	7	16	7.5	46.875
4	DGRP-627	Female	Young	2	1	16	1.5	9.375
5	DGRP-627	Female	Young	0	0	17	0	0
6	DGRP-627	Male	Young	1	1	13	1	7.69231
7	W1118	Male	Control	3	0	13	1.5	11.5385
8	DGRP-627	Male	Old	5	2	17	3.5	20.5882
9	DGRP-627	Male	Young	1	1	15	1	6.66667
10	W1118	Male	Control	1	3	14	2	14.2857
11	DGRP-627	Male	Control	2	1	10	1.5	15
12	DGRP-627	Male	Young	1	1	10	1	10
13	W1118	Male	Control	8	5	17	6.5	38.2353
14	DGRP-627	Female	Control	0	0	13	0	0
15	DGRP-627	Male	Control	2	0	17	1	5.88235
16	DGRP-627	Male	Air	1	0	14	0.5	3.57143
17	DGRP-627	Female	Old	0	1	15	0.5	3.33333
18	W1118	Male	Young	3	1	11	2	18.1818
19	DGRP-627	Female	Control	0	0	13	0	0
20	DGRP-627	Female	Air	0	0	14	0	0
21	DGRP-627	Female	Young	0	2	13	1	7.69231
22	DGRP-627	Male	Control	0	2	15	1	6.66667
23	W1118	Male	Old	5	2	15	3.5	23.3333
24	W1118	Female	Young	5	4	12	4.5	37.5
25	W1118	Male	Young	5	2	13	3.5	26.9231
26	W1118	Male	Young	2	5	12	3.5	29.1667
27	W1118	Female	Young	3	1	12	2	16.6667
28	W1118	Female	Air	3	14	16	8.5	53.125
29	DGRP-627	Male	Air	4	2	15	3	20
30	W1118	Female	Young	4	3	12	3.5	29.1667
31	DGRP-627	Male	Old	3	2	13	2.5	19.2308
32	W1118	Male	Young	6	4	8	5	62.5
33	DGRP-627	Male	Air	0	0	14	0	0
34	DGRP-627	Male	Old	3	0	15	1.5	10
35	W1118	Male	Control	4	7	14	5.5	39.2857
36	W1118	Male	Air	3	4	9	3.5	38.8889
37	W1118	Female	Old	8	1	15	4.5	30
38	W1118	Female	Control	6	7	14	6.5	46.4286
39	DGRP-627	Female	Control	0	0	14	0	0
40	DGRP-627	Female	Old	0	0	11	0	0
41	W1118	Female	Old	7	5	14	6	42.8571
42	DGRP-627	Male	Air	0	1	14	0.5	3.57143
43	DGRP-627	Male	Old	4	4	13	4	30.7692
44	W1118	Male	Air	2	0	16	1	6.25
45	W1118	Male	Old	3	1	8	2	25
46	W1118	Male	Young	5	5	10	5	50
47	DGRP-627	Female	Control	1	0	12	0.5	4.16667
48	W1118	Male	Air	4	4	11	4	36.3636
49	DGRP-627	Female	Old	1	0	15	0.5	3.33333
50	W1118	Female	Control	4	1	11	2.5	22.7273
51	DGRP-627	Male	Air	1	2	11	1.5	13.6364
52	W1118	Female	Air	0	1	8	0.5	6.25
53	W1118	Female	Control	3	3	15	3	20
54	W1118	Female	Control	3	0	10	1.5	15
55	DGRP-627	Male	Control	2	2	15	2	13.3333
56	W1118	Male	Old	2	1	12	1.5	12.5
57	W1118	Female	Old	3	2	12	2.5	20.8333
58	W1118	Male	Control	0	1	17	0.5	2.94118
59	DGRP-627	Female	Air	1	1	14	1	7.14286
60	DGRP-627	Female	Young	0	0	13	0	0
61	DGRP-627	Female	Old	0	0	9	0	0
62	W1118	Female	Control	4	1	18	2.5	13.8889
63	DGRP-627	Female	Old	0	0	13	0	0
64	W1118	Female	Old	4	3	13	3.5	26.9231
65	DGRP-627	Male	Old	1	0	16	0.5	3.125
66	W1118	Female	Young	0	1	12	0.5	4.16667
67	W1118	Male	Old	0	1	13	0.5	3.84615
68	W1118	Female	Young	0	1	14	0.5	3.57143
69	DGRP-627	Male	Young	2	0	13	1	7.69231
70	DGRP-627	Female	Young	0	0	5	0	0
71	W1118	Female	Air	1	0	9	0.5	5.55556
72	W1118	Female	Air	3	0	17	1.5	8.82353
73	W1118	Female	Air	4	2	11	3	27.2727
74	DGRP-627	Female	Air	0	0	11	0	0
75	DGRP-627	Male	Control	0	0	12	0	0
76	W1118	Male	Air	4	2	13	3	23.0769
77	DGRP-627	Female	Air	0	0	13	0	0
78	DGRP-627	Male	Young	3	0	15	1.5	10
79	DGRP-627	Female	Control	0	0	13	0	0
80	W1118	Male	Old	0	0	13	0	0
ASSAY 3
Tube # 3	Genotype 3	Sex 3	Treatment 3	Trial 1 3	Trial 2 3	Total Flies 3
1	W1118	Female	Old	0	0	11	0	0
2	DGRP-627	Female	Air	0	0	15	0	0
3	W1118	Male	Air	0	0	10	0	0
4	DGRP-627	Female	Young	0	0	14	0	0
5	DGRP-627	Female	Young	0	0	12	0	0
6	DGRP-627	Male	Young	0	0	7	0	0
7	W1118	Male	Control	0	0	12	0	0
8	DGRP-627	Male	Old	0	0	12	0	0
9	DGRP-627	Male	Young	0	0	7	0	0
10	W1118	Male	Control	0	0	10	0	0
11	DGRP-627	Male	Control	0	1	8	0.5	6.25
12	DGRP-627	Male	Young	0	0	8	0	0
13	W1118	Male	Control	0	0	7	0	0
14	DGRP-627	Female	Control	0	0	14	0	0
15	DGRP-627	Male	Control	0	0	11	0	0
16	DGRP-627	Male	Air	1	0	9	0.5	5.55556
17	DGRP-627	Female	Old	0	0	12	0	0
18	W1118	Male	Young	0	0	0	0
19	DGRP-627	Female	Control	0	0	12	0	0
20	DGRP-627	Female	Air	0	0	11	0	0
21	DGRP-627	Female	Young	0	0	7	0	0
22	DGRP-627	Male	Control	0	0	12	0	0
23	W1118	Male	Old	0	0	0	0
24	W1118	Female	Young	0	0	9	0	0
25	W1118	Male	Young	0	0	2	0	0
26	W1118	Male	Young	0	0	3	0	0
27	W1118	Female	Young	0	0	11	0	0
28	W1118	Female	Air	0	0	12	0	0
29	DGRP-627	Male	Air	1	0	14	0.5
30	W1118	Female	Young	0	0	4	0	0
31	DGRP-627	Male	Old	0	0	10	0	0
32	W1118	Male	Young	0	0	2	0	0
33	DGRP-627	Male	Air	0	1	11	0.5	4.54545
34	DGRP-627	Male	Old	0	0	9	0	0
35	W1118	Male	Control	0	0	9	0	0
36	W1118	Male	Air	0	0	2	0	0
37	W1118	Female	Old	1	0	8	0.5	6.25
38	W1118	Female	Control	0	0	9	0	0
39	DGRP-627	Female	Control	0	1	8	0.5	6.25
40	DGRP-627	Female	Old	0	0	11	0	0
41	W1118	Female	Old	0	0	7	0	0
42	DGRP-627	Male	Air	0	0	13	0	0
43	DGRP-627	Male	Old	1	0	11	0.5	4.54545
44	W1118	Male	Air	0	0	10	0	0
45	W1118	Male	Old	0	0	0	0
46	W1118	Male	Young	0	0	1	0	0
47	DGRP-627	Female	Control	0	0	13	0	0
48	W1118	Male	Air	0	0	7	0	0
49	DGRP-627	Female	Old	0	0	13	0	0
50	W1118	Female	Control	0	0	7	0	0
51	DGRP-627	Male	Air	0	0	12	0	0
52	W1118	Female	Air	1	0	4	0.5	12.5
53	W1118	Female	Control	0	0	7	0	0
54	W1118	Female	Control	0	0	4	0	0
55	DGRP-627	Male	Control	0	0	15	0	0
56	W1118	Male	Old	0	0	3	0	0
57	W1118	Female	Old	0	0	7	0	0
58	W1118	Male	Control	0	0	3	0	0
59	DGRP-627	Female	Air	0	0	16	0	0
60	DGRP-627	Female	Young	0	0	5	0	0
61	DGRP-627	Female	Old	0	0	9	0	0
62	W1118	Female	Control	0	0	11	0	0
63	DGRP-627	Female	Old	0	0	14	0	0
64	W1118	Female	Old	0	0	8	0	0
65	DGRP-627	Male	Old	0	0	13	0	0
66	W1118	Female	Young	0	0	10	0	0
67	W1118	Male	Old	0	0	2	0	0
68	W1118	Female	Young	0	0	10	0	0
69	DGRP-627	Male	Young	0	0	13	0	0
70	DGRP-627	Female	Young	0	0	5	0	0
71	W1118	Female	Air	0	0	6	0	0
72	W1118	Female	Air	0	0	14	0	0
73	W1118	Female	Air	0	0	8	0	0
74	DGRP-627	Female	Air	0	0	16	0	0
75	DGRP-627	Male	Control	0	0	13	0	0
76	W1118	Male	Air	0	0	6	0	0
77	DGRP-627	Female	Air	0	0	13	0	0
78	DGRP-627	Male	Young	1	0	12	0.5	4.16667
79	DGRP-627	Female	Control	0	0	13	0	0
80	W1118	Male	Old	0	0	0	0

## Sheet: Heat Stress
Tube #	Genotype	Sex	Treatment	Age (Hours)	Deaths
1	W1118	Female	A	0	0
2	DGRP-627	Male	O	0	0
3	W1118	Male	C	0	0
4	W1118	Male	Y	0	0
5	DGRP-627	Male	A	0	0
6	W1118	Male	Y	0	0
7	W1118	Female	C	0	0
8	W1118	Female	C	0	0
9	W1118	Female	Y	0	0
10	W1118	Female	Y	0	0
11	DGRP-627	Female	O	0	0
12	DGRP-627	Male	O	0	0
13	W1118	Female	C	0	0
14	DGRP-627	Male	A	0	0
15	DGRP-627	Male	Y	0	0
16	W1118	Female	C	0	0
17	DGRP-627	Female	C	0	0
18	W1118	Male	C	0	0
19	W1118	Male	A	0	0
20	W1118	Female	A	0	0
21	DGRP-627	Female	Y	0	1
22	W1118	Female	O	0	0
23	DGRP-627	Male	A	0	0
24	W1118	Female	O	0	1
25	DGRP-627	Female	Y	0	0
26	DGRP-627	Male	C	0	0
27	DGRP-627	Female	A	0	1
28	DGRP-627	Male	A	0	0
29	DGRP-627	Male	C	0	0
30	DGRP-627	Female	Y	0	1
32	W1118	Male	C	0	0
33	W1118	Male	A	0	0
34	DGRP-627	Female	C	0	0
35	DGRP-627	Male	C	0	0
36	DGRP-627	Female	O	0	0
37	W1118	Male	Y	0	1
38	DGRP-627	Male	O	0	0
39	DGRP-627	Male	O	0	0
40	W1118	Male	C	0	0
41	DGRP-627	Male	Y	0	0
42	DGRP-627	Female	A	0	0
43	W1118	Female	Y	0	0
44	W1118	Female	O	0	0
45	DGRP-627	Female	O	0	0
46	W1118	Male	Y	0	0
47	W1118	Female	O	0	0
48	DGRP-627	Male	Y	0	0
49	DGRP-627	Female	C	0	0
50	W1118	Male	O	0	0
51	DGRP-627	Male	Y	0	0
52	DGRP-627	Female	O	0	0
53	W1118	Female	O	0	0
54	W1118	Female	Y	0	0
55	W1118	Male	O	0	0
56	W1118	Male	C	0	0
57	W1118	Female	C	0	0
58	W1118	Female	A	0	0
59	DGRP-627	Male	O	0	0
60	DGRP-627	Male	C	0	0
61	DGRP-627	Female	Y	0	0
62	DGRP-627	Female	C	0	0
63	DGRP-627	Female	Y	0	0
64	W1118	Female	Y	0	0
65	DGRP-627	Male	A	0	0
66	W1118	Female	A	0	0
67	DGRP-627	Female	A	0	0
68	W1118	Male	Y	0	1
69	DGRP-627	Male	C	0	0
70	DGRP-627	Female	A	0	0
71	W1118	Male	O	0	0
72	DGRP-627	Male	Y	0	0
73	DGRP-627	Female	A	0	0
74	DGRP-627	Female	C	0	0
75	DGRP-627	Female	O	0	1
76	W1118	Female	A	0	0
77	W1118	Male	A	0	0
78	W1118	Male	A	0	0
79	W1118	Male	O	0	0
80	W1118	Male	A	0	0
1	W1118	Female	A	1	4
2	DGRP-627	Male	O	1	3
3	W1118	Male	C	1	4
4	W1118	Male	Y	1	3
5	DGRP-627	Male	A	1	5
6	W1118	Male	Y	1	5
7	W1118	Female	C	1	0
8	W1118	Female	C	1	0
9	W1118	Female	Y	1	3
10	W1118	Female	Y	1	3
11	DGRP-627	Female	O	1	5
12	DGRP-627	Male	O	1	1
13	W1118	Female	C	1	1
14	DGRP-627	Male	A	1	6
15	DGRP-627	Male	Y	1	8
16	W1118	Female	C	1	0
17	DGRP-627	Female	C	1	4
18	W1118	Male	C	1	8
19	W1118	Male	A	1	10
20	W1118	Female	A	1	2
21	DGRP-627	Female	Y	1	3
22	W1118	Female	O	1	2
23	DGRP-627	Male	A	1	2
24	W1118	Female	O	1	2
25	DGRP-627	Female	Y	1	7
26	DGRP-627	Male	C	1	3
27	DGRP-627	Female	A	1	5
28	DGRP-627	Male	A	1	4
29	DGRP-627	Male	C	1	3
30	DGRP-627	Female	Y	1	3
32	W1118	Male	C	1	12
33	W1118	Male	A	1	11
34	DGRP-627	Female	C	1	3
35	DGRP-627	Male	C	1	5
36	DGRP-627	Female	O	1	5
37	W1118	Male	Y	1	6
38	DGRP-627	Male	O	1	17
39	DGRP-627	Male	O	1	13
40	W1118	Male	C	1	10
41	DGRP-627	Male	Y	1	0
42	DGRP-627	Female	A	1	0
43	W1118	Female	Y	1	0
44	W1118	Female	O	1	0
45	DGRP-627	Female	O	1	1
46	W1118	Male	Y	1	1
47	W1118	Female	O	1	0
48	DGRP-627	Male	Y	1	0
49	DGRP-627	Female	C	1	1
50	W1118	Male	O	1	7
51	DGRP-627	Male	Y	1	0
52	DGRP-627	Female	O	1	1
53	W1118	Female	O	1	0
54	W1118	Female	Y	1	0
55	W1118	Male	O	1	4
56	W1118	Male	C	1	1
57	W1118	Female	C	1	0
58	W1118	Female	A	1	0
59	DGRP-627	Male	O	1	2
60	DGRP-627	Male	C	1	2
61	DGRP-627	Female	Y	1	6
62	DGRP-627	Female	C	1	0
63	DGRP-627	Female	Y	1	5
64	W1118	Female	Y	1	1
65	DGRP-627	Male	A	1	3
66	W1118	Female	A	1	0
67	DGRP-627	Female	A	1	2
68	W1118	Male	Y	1	1
69	DGRP-627	Male	C	1	5
70	DGRP-627	Female	A	1	2
71	W1118	Male	O	1	5
72	DGRP-627	Male	Y	1	4
73	DGRP-627	Female	A	1	4
74	DGRP-627	Female	C	1	2
75	DGRP-627	Female	O	1	6
76	W1118	Female	A	1	3
77	W1118	Male	A	1	14
78	W1118	Male	A	1	6
79	W1118	Male	O	1	2
80	W1118	Male	A	1	3
1	W1118	Female	A	2	1
2	DGRP-627	Male	O	2	0
3	W1118	Male	C	2	0
4	W1118	Male	Y	2	0
5	DGRP-627	Male	A	2	2
6	W1118	Male	Y	2	0
7	W1118	Female	C	2	0
8	W1118	Female	C	2	0
9	W1118	Female	Y	2	0
10	W1118	Female	Y	2	1
11	DGRP-627	Female	O	2	2
12	DGRP-627	Male	O	2	1
13	W1118	Female	C	2	0
14	DGRP-627	Male	A	2	5
15	DGRP-627	Male	Y	2	0
16	W1118	Female	C	2	1
17	DGRP-627	Female	C	2	1
18	W1118	Male	C	2	0
19	W1118	Male	A	2	0
20	W1118	Female	A	2	0
21	DGRP-627	Female	Y	2	0
22	W1118	Female	O	2	0
23	DGRP-627	Male	A	2	1
24	W1118	Female	O	2	0
25	DGRP-627	Female	Y	2	0
26	DGRP-627	Male	C	2	2
27	DGRP-627	Female	A	2	0
28	DGRP-627	Male	A	2	3
29	DGRP-627	Male	C	2	1
30	DGRP-627	Female	Y	2	1
32	W1118	Male	C	2	0
33	W1118	Male	A	2	0
34	DGRP-627	Female	C	2	0
35	DGRP-627	Male	C	2	6
36	DGRP-627	Female	O	2	5
37	W1118	Male	Y	2	0
38	DGRP-627	Male	O	2	0
39	DGRP-627	Male	O	2	0
40	W1118	Male	C	2	2
41	DGRP-627	Male	Y	2	12
42	DGRP-627	Female	A	2	8
43	W1118	Female	Y	2	3
44	W1118	Female	O	2	3
45	DGRP-627	Female	O	2	4
46	W1118	Male	Y	2	4
47	W1118	Female	O	2	0
48	DGRP-627	Male	Y	2	5
49	DGRP-627	Female	C	2	6
50	W1118	Male	O	2	5
51	DGRP-627	Male	Y	2	11
52	DGRP-627	Female	O	2	6
53	W1118	Female	O	2	2
54	W1118	Female	Y	2	0
55	W1118	Male	O	2	4
56	W1118	Male	C	2	6
57	W1118	Female	C	2	2
58	W1118	Female	A	2	3
59	DGRP-627	Male	O	2	7
60	DGRP-627	Male	C	2	6
61	DGRP-627	Female	Y	2	6
62	DGRP-627	Female	C	2	2
63	DGRP-627	Female	Y	2	1
64	W1118	Female	Y	2	1
65	DGRP-627	Male	A	2	1
66	W1118	Female	A	2	8
67	DGRP-627	Female	A	2	3
68	W1118	Male	Y	2	4
69	DGRP-627	Male	C	2	3
70	DGRP-627	Female	A	2	3
71	W1118	Male	O	2	4
72	DGRP-627	Male	Y	2	7
73	DGRP-627	Female	A	2	2
74	DGRP-627	Female	C	2	4
75	DGRP-627	Female	O	2	1
76	W1118	Female	A	2	2
77	W1118	Male	A	2	0
78	W1118	Male	A	2	2
79	W1118	Male	O	2	0
80	W1118	Male	A	2	0
1	W1118	Female	A	3	8
2	DGRP-627	Male	O	3	11
3	W1118	Male	C	3	3
4	W1118	Male	Y	3	0
5	DGRP-627	Male	A	3	6
6	W1118	Male	Y	3	1
7	W1118	Female	C	3	15
8	W1118	Female	C	3	8
9	W1118	Female	Y	3	9
10	W1118	Female	Y	3	3
11	DGRP-627	Female	O	3	9
12	DGRP-627	Male	O	3	3
13	W1118	Female	C	3	13
14	DGRP-627	Male	A	3	6
15	DGRP-627	Male	Y	3	4
16	W1118	Female	C	3	11
17	DGRP-627	Female	C	3	8
18	W1118	Male	C	3	4
19	W1118	Male	A	3	3
20	W1118	Female	A	3	11
21	DGRP-627	Female	Y	3	7
22	W1118	Female	O	3	11
23	DGRP-627	Male	A	3	6
24	W1118	Female	O	3	2
25	DGRP-627	Female	Y	3	5
26	DGRP-627	Male	C	3	6
27	DGRP-627	Female	A	3	9
28	DGRP-627	Male	A	3	2
29	DGRP-627	Male	C	3	10
30	DGRP-627	Female	Y	3	3
32	W1118	Male	C	3	2
33	W1118	Male	A	3	3
34	DGRP-627	Female	C	3	10
35	DGRP-627	Male	C	3	0
36	DGRP-627	Female	O	3	0
37	W1118	Male	Y	3	0
38	DGRP-627	Male	O	3	0
39	DGRP-627	Male	O	3	0
40	W1118	Male	C	3	1
41	DGRP-627	Male	Y	3	1
42	DGRP-627	Female	A	3	7
43	W1118	Female	Y	3	14
44	W1118	Female	O	3	12
45	DGRP-627	Female	O	3	8
46	W1118	Male	Y	3	4
47	W1118	Female	O	3	9
48	DGRP-627	Male	Y	3	7
49	DGRP-627	Female	C	3	12
50	W1118	Male	O	3	0
51	DGRP-627	Male	Y	3	0
52	DGRP-627	Female	O	3	7
53	W1118	Female	O	3	7
54	W1118	Female	Y	3	10
55	W1118	Male	O	3	0
56	W1118	Male	C	3	3
57	W1118	Female	C	3	11
58	W1118	Female	A	3	13
59	DGRP-627	Male	O	3	1
60	DGRP-627	Male	C	3	8
61	DGRP-627	Female	Y	3	3
62	DGRP-627	Female	C	3	7
63	DGRP-627	Female	Y	3	6
64	W1118	Female	Y	3	4
65	DGRP-627	Male	A	3	8
66	W1118	Female	A	3	8
67	DGRP-627	Female	A	3	9
68	W1118	Male	Y	3	2
69	DGRP-627	Male	C	3	4
70	DGRP-627	Female	A	3	9
71	W1118	Male	O	3	0
72	DGRP-627	Male	Y	3	0
73	DGRP-627	Female	A	3	10
74	DGRP-627	Female	C	3	4
75	DGRP-627	Female	O	3	4
76	W1118	Female	A	3	7
77	W1118	Male	A	3	0
78	W1118	Male	A	3	4
79	W1118	Male	O	3	0
80	W1118	Male	A	3	2
1	W1118	Female	A	4	0
2	DGRP-627	Male	O	4	0
3	W1118	Male	C	4	0
4	W1118	Male	Y	4	0
5	DGRP-627	Male	A	4	0
6	W1118	Male	Y	4	0
7	W1118	Female	C	4	0
8	W1118	Female	C	4	0
9	W1118	Female	Y	4	0
10	W1118	Female	Y	4	0
11	DGRP-627	Female	O	4	0
12	DGRP-627	Male	O	4	0
13	W1118	Female	C	4	0
14	DGRP-627	Male	A	4	0
15	DGRP-627	Male	Y	4	0
16	W1118	Female	C	4	0
17	DGRP-627	Female	C	4	0
18	W1118	Male	C	4	0
19	W1118	Male	A	4	0
20	W1118	Female	A	4	0
21	DGRP-627	Female	Y	4	0
22	W1118	Female	O	4	0
23	DGRP-627	Male	A	4	0
24	W1118	Female	O	4	0
25	DGRP-627	Female	Y	4	0
26	DGRP-627	Male	C	4	0
27	DGRP-627	Female	A	4	0
28	DGRP-627	Male	A	4	0
29	DGRP-627	Male	C	4	0
30	DGRP-627	Female	Y	4	0
32	W1118	Male	C	4	0
33	W1118	Male	A	4	0
34	DGRP-627	Female	C	4	0
35	DGRP-627	Male	C	4	0
36	DGRP-627	Female	O	4	0
37	W1118	Male	Y	4	0
38	DGRP-627	Male	O	4	0
39	DGRP-627	Male	O	4	0
40	W1118	Male	C	4	0
41	DGRP-627	Male	Y	4	0
42	DGRP-627	Female	A	4	0
43	W1118	Female	Y	4	0
44	W1118	Female	O	4	0
45	DGRP-627	Female	O	4	0
46	W1118	Male	Y	4	0
47	W1118	Female	O	4	0
48	DGRP-627	Male	Y	4	0
49	DGRP-627	Female	C	4	0
50	W1118	Male	O	4	0
51	DGRP-627	Male	Y	4	0
52	DGRP-627	Female	O	4	0
53	W1118	Female	O	4	0
54	W1118	Female	Y	4	0
55	W1118	Male	O	4	0
56	W1118	Male	C	4	0
57	W1118	Female	C	4	0
58	W1118	Female	A	4	0
59	DGRP-627	Male	O	4	0
60	DGRP-627	Male	C	4	0
61	DGRP-627	Female	Y	4	0
62	DGRP-627	Female	C	4	0
63	DGRP-627	Female	Y	4	0
64	W1118	Female	Y	4	3
65	DGRP-627	Male	A	4	0
66	W1118	Female	A	4	0
67	DGRP-627	Female	A	4	0
68	W1118	Male	Y	4	0
69	DGRP-627	Male	C	4	0
70	DGRP-627	Female	A	4	1
71	W1118	Male	O	4	0
72	DGRP-627	Male	Y	4	0
73	DGRP-627	Female	A	4	0
74	DGRP-627	Female	C	4	0
75	DGRP-627	Female	O	4	0
76	W1118	Female	A	4	0
77	W1118	Male	A	4	0
78	W1118	Male	A	4	0
79	W1118	Male	O	4	0
80	W1118	Male	A	4	0

## Sheet: Metabolomics
Compound	Genotype	Sex	Treatment	Glycerophosphocholine	<none>	PC(14:0/18:1(9E))[U]	Tiamulin	C15 H43 N12 O8	C48 H67 N8	Carnitine	PC(14:0/18:2(11Z,14Z))	DL-Methionine sulfoxide	C23 H53 Cl2 N9	Glu Asp Asp	Choline chloride	Isopentenyladenine	2-Oxo-4-methylthiobutanoic acid	N?-Acetylhistamine	L-Arginine	L-Histidine	C35 H76 Cl N12 O3 S	Phosphocholine	Dehydrocurdione	Fampridine	Glycerylphosphorylethanolamine	C33 H70 Cl N13 O3	Sucrose	C7 H11 N5 O2	3-hexanoyl-NBD Cholesterol	C30 H56 O3	PC(15:1(9Z)/0:0)	C31 H61 N20 O	Tiamulin Esi+1.5810006	C32 H39 N13 O2	C28 H63 N18 O4	Inosine	PC(18:1(13Z)/18:1(13Z))	Pregabalin	Cytochalasin Opho	C37 H77 N15 O3	Taurine	Propionyl-L-carnitine	N?-Acetylhistamine Esi+1.1709996	Isoamyl nitrite	L-Proline	DL-pipecolic acid	Dityrosine	C14 H29 N20	1alpha,5alpha-Epidithio-17a-oxa-D-homoandrostan-3,17-dione
Sample01	w1118	Male	Young	59100000	849974	995724	3856532	2459536	3222277	39700000	2459025	9179992	1062899	26600000	31500000	34700000	8152044	24600000	26300000	20300000	97298	1	27500000	10100000	18100000	252877	17800000	18200000	14500000	5277910	1	451196	3769730	561071	663496	10600000	1309913	7596984	302153	2851841	8672284	5133422	5790490	27600000	10900000	1788980	2957587	46451	13800000
Sample02	w1118	Male	Young	54600000	656828	789222	4360548	1900246	3821881	38100000	3013185	7010913	862778	23800000	31100000	30600000	6367066	21900000	23100000	16700000	87950	19800000	11600000	10300000	16800000	182684	16700000	17600000	15300000	3973047	1	361018	4183033	521662	295888	9489578	1237070	7410363	192664	2512518	8733837	2593210	6288036	5379822	10500000	1229151	10200000	99471	18900000
Sample03	w1118	Male	Young	57300000	3975439	766061	3755490	2559520	2401821	36800000	2679757	12600000	1114098	24300000	33300000	30100000	11300000	28200000	23800000	17700000	79409	22700000	8219113	10400000	16900000	165127	20800000	18700000	23000000	4190979	195782	1433162	3836311	582277	744764	9973490	579826	5575165	368824	2465347	8398257	2833505	12300000	8221503	11900000	1572600	4863920	122061	1
Sample04	Oregon-R	Female	Young	7300751	30300000	21900000	38200000	77900000	24000000	25400000	11500000	37200000	34000000	104557	26900000	11900000	32300000	2000353	24600000	20500000	18600000	1	1	22000000	5610256	12500000	10300000	8401006	20000000	35383	18400000	3335157	6484844	4898446	18400000	7854727	4354735	3794664	6955062	8129732	8662957	1	1	4365823	11200000	11900000	686709	10200000	1
Sample05	Oregon-R	Female	Young	5451260	15400000	17800000	35100000	71300000	22400000	22700000	14600000	31800000	31100000	62628	26500000	9910966	27700000	2129269	24200000	19200000	16500000	37700000	1	20800000	4819209	19900000	10400000	7669839	17600000	29709	16800000	3270135	35100000	3438665	17000000	7348606	4575201	4847812	6369232	14200000	7905934	1	1	836048	11700000	12900000	926458	8126850	1
Sample06	w1118	Male	Old	48900000	3535634	671789	3562642	2238775	3502021	33700000	3002617	15400000	1123389	19800000	27300000	27600000	13700000	24100000	20800000	17400000	66462	16000000	20600000	9257149	14300000	71327	8811524	14100000	19100000	3720036	418230	332064	3547539	558671	518917	9008211	72779	6709195	328757	2489996	7923017	1389210	4849655	20700000	8045447	1039421	4707086	138166	18200000
Sample07	w1118	Male	Old	53700000	579692	710114	3965915	1822652	3592250	34100000	2326878	12300000	1103464	15700000	32800000	34400000	10900000	30200000	23300000	19500000	61823	20400000	11800000	11000000	16500000	81508	15900000	15100000	25600000	4381707	351555	330706	4053720	415859	346582	9664161	1240162	7812025	232298	2561501	8766267	909693	7662116	12200000	9383547	1070176	10200000	168362	19200000
Sample08	w1118	Female	Old	4786626	5025401	16200000	33300000	39300000	24300000	9790480	18600000	35600000	16900000	75882	15800000	1957446	30100000	398860	21200000	27300000	8522083	12700000	29000000	9415228	3766592	25200000	9006738	10300000	20000000	59707	7059848	2663530	36200000	6017467	17000000	8398600	7092843	1400797	8399686	11100000	5046441	1	1	29100000	6611482	3845960	3081205	6194978	14800000
Sample09	w1118	Female	Old	8283202	22700000	17200000	57500000	52500000	33700000	15500000	22200000	17900000	15100000	439197	20400000	4604543	19900000	503042	27100000	30600000	6679274	16600000	27600000	10700000	6006993	24600000	10900000	14100000	18600000	100585	9506221	12200000	57600000	595895	16100000	10300000	5277566	1815857	12400000	14600000	5548266	1160538	1	9468538	10100000	6024227	1115433	7470310	17400000
Sample10	Oregon-R	Female	Young	6340647	15100000	16900000	34500000	61900000	23200000	18500000	18500000	24500000	31500000	60888	25700000	7259249	21700000	2302712	23600000	12500000	15700000	32900000	1	21500000	4878863	19900000	14700000	8999289	15600000	31540	11600000	3279656	34600000	6053095	17300000	6898676	9771067	5204095	6760716	20900000	7722164	593409	1	1374532	11300000	11500000	683679	767784	1
Sample11	Oregon-R	Female	Young	5335770	16700000	19400000	32900000	57000000	25100000	19000000	9780059	11000000	29200000	1	22600000	8896035	21900000	1582168	21900000	16400000	15600000	16000000	1	18600000	4221873	20300000	14000000	8593128	18600000	48862	8021183	3635870	32900000	4537898	17600000	6604977	6554382	4254297	4295855	11800000	8028490	589219	1	4355045	11000000	8958380	653504	8399109	22200000
Sample14	Oregon-R	Male	Old	53600000	8340549	3563428	5201575	4255935	6329631	29500000	4518572	4842710	1347803	23200000	35400000	34900000	12000000	17700000	19500000	16900000	264788	1	1	10800000	16500000	552458	14600000	9892916	21900000	10900000	38730	2705769	5369861	748700	893853	7825684	2566131	13800000	632633	3828275	10100000	13200000	4680621	1571215	11100000	1996004	4423924	193747	15100000
Sample15	Oregon-R	Male	Old	49400000	1626206	2242321	6278565	4409092	5716113	25900000	5304235	11300000	1527143	21100000	31700000	31100000	9955058	24100000	18100000	12200000	169541	1	2122300	10300000	14900000	2508814	11500000	7454970	26700000	7148857	211542	2958043	6070803	737456	940485	7071123	623574	9987191	560341	4198909	9705759	9513011	10700000	1232405	9886199	2184622	3893152	237487	11000000
Sample16	Oregon-R	Female	Old	5235671	4911022	21100000	29500000	63200000	27000000	17900000	13900000	28400000	27600000	48937	25900000	6656006	24700000	627995	21200000	23900000	22300000	33400000	1	10400000	4290641	25900000	9923071	7443194	14700000	59649	13400000	1057351	6693930	2866442	20200000	7649722	7179109	7314256	5426348	12200000	8601432	243458	1	1156021	12500000	9973383	701804	7044420	1
Sample17	Oregon-R	Female	Old	6933387	16900000	19400000	37800000	72900000	33800000	17200000	19900000	14600000	30300000	115232	27900000	10900000	26400000	1267576	23700000	25300000	19700000	38600000	7373651	12800000	5439072	24000000	10700000	8215058	21000000	36760	18400000	3189354	37800000	6404300	17100000	8415349	6843137	9227840	7277201	20000000	7643112	287961	1	7373394	12900000	11900000	541940	10200000	123371
Sample18	Oregon-R	Female	Young	5719357	14000000	16500000	30200000	52300000	27400000	20300000	20800000	28500000	14700000	1	23800000	9273133	25100000	1931242	23300000	18500000	6574124	11000000	1	18100000	4585820	19100000	15000000	8676592	21500000	22259	8140831	3393388	30200000	1843809	15600000	7121920	9384574	4847908	5862999	19200000	8326013	1	1	4284410	11900000	9242766	1258325	6718061	173902
Sample20	w1118	Male	Old	54500000	3834991	1226809	3291774	2961105	2248945	35000000	2700958	11900000	1255775	22700000	30700000	15200000	10600000	31600000	24100000	20900000	119310	5705992	6711663	10900000	16700000	130869	18100000	18600000	26700000	4976777	1	1226720	2158475	620005	647384	6186199	1282537	11800000	305019	2836090	8230829	686700	4762201	6865572	9641403	1053927	11300000	125711	20000000
Sample21	w1118	Male	Old	55100000	1064087	1279003	4576764	3260573	4350825	36200000	1056773	12000000	1723436	24200000	33800000	34000000	10700000	31000000	24300000	20000000	105097	22400000	8687083	11300000	16900000	234260	16800000	18700000	19200000	5829407	1	1726480	4583066	862430	486968	9706570	1507264	11700000	362998	3257853	8492524	830412	10600000	8720848	9049533	1307746	10100000	149931	23600000
Sample22	w1118	Female	Old	7774442	36500000	13600000	50700000	48100000	25200000	14900000	23000000	16500000	24100000	156110	19900000	3946000	29900000	520128	22500000	26800000	5138275	22400000	19200000	10200000	4548345	16700000	13900000	13300000	15800000	39816	7006153	5019374	50800000	6472221	12600000	9239748	5433235	2850483	9751948	14400000	4664867	82587	1	19300000	9606240	4956677	1529758	6548088	26400000
Sample23	w1118	Female	Old	7234158	14700000	20300000	53200000	44300000	38800000	11800000	26100000	15000000	27800000	135586	17900000	4332531	30700000	600731	24600000	31100000	7383151	19100000	25900000	11100000	4970898	27300000	13400000	12500000	22500000	64454	9680046	6059920	53200000	1129726	19600000	9505369	7853845	2585840	13300000	15400000	4686886	918062	1	26000000	8615451	4290630	1972543	7581980	19800000
Sample26	w1118	Male	Old	52300000	932811	1298093	4819177	3989468	4167915	34300000	2662674	11500000	1373177	22100000	31700000	33900000	10100000	29800000	21800000	20000000	120147	4500646	10600000	10300000	15700000	315958	13000000	14600000	29000000	4375319	100638	1796083	3026501	817689	691208	9140198	1438003	10400000	387152	2765802	8646326	254108	5308534	10600000	9800560	1447756	9097627	157693	8148384
Sample28	Oregon-R	Female	Old	6420567	14400000	16400000	34400000	63400000	34500000	15400000	18800000	30400000	26800000	92275	28300000	10500000	26400000	912490	23500000	27000000	17700000	44800000	1	11100000	5523997	22800000	11100000	8352200	24900000	37215	15700000	2974483	36500000	5269620	17000000	8795155	10800000	7937769	6365162	16600000	7926437	1	1	3769192	9866222	10800000	623049	6666020	1
Sample29	Oregon-R	Female	Old	4575645	20700000	23200000	26400000	44700000	30100000	15400000	18600000	29700000	21800000	69279	25500000	7036088	25400000	827796	20000000	22700000	21700000	31300000	1	11400000	4150926	23500000	6852507	6164392	23700000	107663	2291386	3011199	26400000	3249548	20000000	7461563	6218129	5284745	4442617	13200000	7902158	241469	1	2906849	9977673	10900000	1259487	6339112	30000000
Sample30	w1118	Female	Old	6424104	38400000	17500000	51200000	40200000	23300000	9774496	21000000	33800000	21700000	140439	17200000	2887455	28800000	515978	21600000	30400000	4710652	1	21600000	10600000	4855350	20900000	12100000	12000000	21800000	61159	13600000	11500000	51300000	7972465	14600000	9244492	8311118	1628674	5942012	14300000	4635696	1	1	21600000	7849373	3413667	2286788	6012072	14400000
Sample32	w1118	Male	Young	47000000	789790	966398	5966697	4295616	1415309	30600000	1036871	3647450	1532344	20200000	26800000	30200000	3325096	25900000	18500000	15000000	77005	1	1	9605740	14000000	108667	12700000	12100000	22500000	3477812	508124	456479	5970575	742070	558808	5334528	1164898	7891036	529915	1647414	7678955	2264676	3254278	2706361	8296193	1130477	9788516	236315	13400000
Sample33	w1118	Male	Young	51700000	638692	822909	7084437	4538455	2404932	36900000	2662706	7478889	1459344	23700000	31500000	33100000	6743013	28000000	21800000	19100000	61036	21100000	4825211	10600000	16400000	101773	13800000	13900000	18700000	4665422	1	485812	7492805	755101	372280	8977921	886762	8697320	422082	1819348	8460155	2225829	5947354	4810452	9972659	1050208	9576261	205147	20400000
Sample34	Oregon-R	Male	Old	42300000	4083768	6053140	8803241	9376177	12000000	22600000	8782584	11000000	3606252	18100000	27400000	13500000	9592890	14300000	15900000	13400000	829634	1	3766572	10000000	12400000	1244447	10700000	506261	26800000	9190094	1449669	6859753	9165827	2320482	1704110	5115959	4406467	10300000	1083848	8222039	8394450	8305188	3020038	3770160	8558108	2145133	2910890	661638	10900000
Sample35	Oregon-R	Female	Old	5229448	13500000	15000000	34300000	64700000	28500000	17400000	20600000	31400000	27200000	85465	28700000	8036082	27300000	1796919	23400000	22000000	11800000	1	1	15800000	4840202	25200000	9121848	6811802	20400000	34036	12900000	2790060	15300000	3137825	14200000	8169841	1936183	11300000	5863092	13300000	7668045	219038	1	3182298	12600000	10800000	904492	7740215	1
Sample37	w1118	Female	Young	5614644	31900000	13600000	30800000	44500000	27000000	12800000	15800000	22100000	17100000	110300	19200000	3916554	19300000	259039	21500000	23100000	12400000	783061	7225697	9568958	3564267	18100000	11100000	7289125	16300000	32757	6367530	3643788	4733146	5736679	13600000	8722928	5963867	7936539	6975506	18300000	6654224	192353	1	3594134	6410335	4774147	1039498	9072044	243731
Sample38	w1118	Female	Young	7957368	27300000	15500000	34400000	49900000	25100000	13500000	19400000	28300000	18700000	147071	21400000	4373377	24400000	549661	22800000	24400000	7747885	34600000	12700000	10100000	4815825	33100000	12200000	9822905	24700000	34929	8700255	4059295	34500000	6508881	13700000	8317514	7104292	7886168	4486156	13300000	7117707	203664	1	5639315	9415797	5836935	940157	9767467	24500000
Sample39	w1118	Female	Young	6796972	14700000	17000000	31700000	50100000	31600000	11700000	21800000	9564104	10700000	188009	18100000	3188510	12900000	391155	20800000	23100000	16500000	9342229	12900000	8994828	3960585	24100000	12100000	9523674	20400000	50053	13300000	4177179	30800000	3692648	16700000	7401541	5914376	6896778	7445905	14600000	5744364	1	1	12900000	8516533	4111945	1315575	9283226	27700000
Sample40	w1118	Female	Young	8368352	28000000	17800000	34200000	56000000	40600000	15000000	18800000	28100000	22500000	205479	21500000	5185428	24600000	528570	24100000	25200000	17200000	38500000	11500000	11000000	4622700	24000000	13200000	10500000	24900000	45398	15600000	2277623	7545113	6408324	16700000	8874655	6604107	8071634	8536992	15300000	6850296	200795	1	11500000	9699744	5580151	3284224	10700000	1
Sample41	w1118	Female	Young	9194374	29800000	17900000	41300000	62400000	26000000	13000000	17200000	25700000	23600000	249276	21900000	4240846	22500000	678879	25000000	26600000	12800000	4545758	14400000	10800000	5421590	18300000	13300000	9741752	17200000	54575	12700000	1842297	41300000	9102513	14000000	9590424	5849379	10500000	5500806	13700000	7001370	247930	1	14400000	9418961	6042125	844721	13000000	1
Sample42	Oregon-R	Male	Young	49000000	19600000	13800000	6426495	10100000	14300000	31100000	23500000	14000000	5601777	22800000	30400000	34700000	12200000	19200000	19500000	13200000	325237	11600000	1	10400000	15200000	936701	10700000	6828289	15400000	19200000	2661191	8490273	1979747	3917241	8152536	5707455	5897683	8124362	1411470	7493231	11800000	12200000	4034689	2955449	7810762	1874995	2329877	717918	12700000
Sample43	Oregon-R	Male	Young	27900000	18300000	6630212	10800000	9421293	13500000	27600000	13600000	11300000	3974680	19900000	30800000	15800000	9928067	18900000	18300000	12900000	273587	1	2778564	10500000	9433925	809675	12700000	7895724	15400000	15300000	2331597	7854517	10800000	2235765	2642990	5294991	5042151	8579773	1125191	6837717	10100000	11400000	2698135	1124355	7913419	1513868	3774758	569759	13300000
Sample44	Oregon-R	Male	Young	49500000	4074077	6233640	11100000	9377885	13600000	27300000	9790627	12400000	4800039	19900000	31100000	28100000	11000000	28200000	19300000	14400000	413564	13500000	3420050	10700000	15600000	677173	13200000	8662442	17700000	10500000	1787711	4384670	7547809	2434753	1692476	5992090	4189830	6763567	1118875	5483927	10100000	9470652	10200000	1215171	9408712	1904804	3852640	495523	15500000
Sample45	Oregon-R	Male	Young	44000000	2336943	3295380	7105707	5461892	7473156	26200000	7267598	9609989	2565912	18600000	30100000	27700000	8584432	27000000	17100000	10300000	305463	1	4426946	10000000	13500000	861720	10400000	6668874	15400000	5023820	33261	1566631	5676776	1151561	1375179	5642376	2903128	5681814	697710	4598406	9987711	10000000	9743521	4488960	7330848	2318675	2541283	453521	12100000
Sample46	Oregon-R	Male	Young	45100000	2299269	3323698	8632155	5443925	11700000	21600000	3580754	8665321	2419754	17900000	29500000	29500000	7691122	24900000	17300000	11900000	247297	1	2425628	10300000	13900000	1851822	13100000	8224806	17000000	8511956	607518	4292620	8408836	1587546	1154854	5673089	2601086	7406491	688773	5084648	9894367	9016729	4303045	1036034	8004410	1364291	4168838	294109	11900000
[truncated: 975 more columns]

## Sheet: Microbiome Longevity
Tube #	Genotype	Sex	Treatment	Age	Deaths	Status
1	Oregon-R	Female	Y	6	0	2
2	DGRP-627	Female	Y	6	2	2
3	W1118	Male	C	4	0	2
4	Oregon-R	Female	O	5	0	2
5	DGRP-627	Female	C	6	3	2
6	Oregon-R	Female	O	5	1	2
7	Oregon-R	Male	C	6	0	2
8	DGRP-627	Female	O	6	0	2
9	DGRP-627	Male	O	6	1	2
10	W1118	Male	Y	4	0	2
11	DGRP-627	Male	O	5	0	2
12	DGRP-627	Male	Y	6	0	2
13	DGRP-627	Female	C	6	0	2
14	Oregon-R	Male	Y	6	0	2
15	W1118	Male	O	4	0	2
16	W1118	Female	O	3	1	2
17	DGRP-627	Female	Y	6	1	2
18	W1118	Female	O	3	0	2
19	Oregon-R	Female	O	5	0	2
20	W1118	Female	Y	5	0	2
21	Oregon-R	Male	C	5	0	2
22	W1118	Female	Y	4	0	2
23	W1118	Female	O	4	0	2
24	Oregon-R	Female	O	5	0	2
25	W1118	Female	O	4	0	2
26	Oregon-R	Female	C	6	0	2
27	DGRP-627	Male	Y	6	0	2
28	W1118	Male	Y	4	0	2
29	Oregon-R	Male	O	6	1	2
30	W1118	Male	C	7	0	2
31	Oregon-R	Male	Y	5	0	2
32	W1118	Male	Y	5	0	2
33	Oregon-R	Female	C	6	0	2
34	DGRP-627	Female	C	6	0	2
35	W1118	Female	O	6	1	2
36	W1118	Male	C	5	0	2
37	Oregon-R	Female	C	6	0	2
38	Oregon-R	Male	O	7	0	2
39	Oregon-R	Female	Y	6	0	2
40	DGRP-627	Male	Y	5	0	2
41	Oregon-R	Male	Y	7	0	2
42	W1118	Female	Y	5	0	2
43	DGRP-627	Male	O	6	1	2
44	DGRP-627	Male	C	6	0	2
45	W1118	Female	C	5	1	2
46	DGRP-627	Male	Y	7	0	2
47	W1118	Female	C	5	1	2
48	Oregon-R	Female	C	6	0	2
49	W1118	Female	C	5	1	2
50	DGRP-627	Male	C	7	0	2
51	DGRP-627	Male	C	7	0	2
52	W1118	Male	O	6	0	2
53	Oregon-R	Male	C	5	0	2
54	W1118	Male	C	5	1	2
55	DGRP-627	Female	C	7	0	2
56	W1118	Male	C	6	0	2
57	DGRP-627	Male	C	7	1	2
58	W1118	Female	C	6	0	2
59	DGRP-627	Female	O	7	0	2
60	W1118	Male	O	6	1	2
61	Oregon-R	Male	C	5	0	2
62	Oregon-R	Female	Y	7	0	2
63	DGRP-627	Male	Y	7	0	2
64	W1118	Female	Y	6	0	2
65	DGRP-627	Female	Y	7	1	2
66	DGRP-627	Female	O	7	0	2
67	W1118	Male	Y	6	1	2
68	DGRP-627	Male	C	7	0	2
69	Oregon-R	Male	O	5	0	2
70	Oregon-R	Female	Y	7	0	2
71	Oregon-R	Male	O	6	0	2
72	Oregon-R	Male	O	5	0	2
73	W1118	Male	Y	6	0	2
74	DGRP-627	Female	O	7	0	2
75	W1118	Male	O	7	0	2
76	DGRP-627	Female	O	7	0	2
77	DGRP-627	Female	Y	7	0	2
78	Oregon-R	Male	Y	6	0	2
79	DGRP-627	Female	C	7	1	2
80	W1118	Male	O	5	0	2
81	DGRP-627	Male	O	7	0	2
82	DGRP-627	Male	O	7	0	2
83	Oregon-R	Female	Y	7	0	2
84	Oregon-R	Female	O	7	0	2
85	W1118	Female	Y	7	0	2
86	Oregon-R	Male	Y	7	1	2
87	W1118	Female	C	7	3	2
88	Oregon-R	Female	C	7	0	2
89	DGRP-627	Female	Y	7	0	2
90	Oregon-R	Male	C	7	0	2
1	Oregon-R	Female	Y	8	1	2
2	DGRP-627	Female	Y	8	0	2
3	W1118	Male	C	6	0	2
4	Oregon-R	Female	O	7	0	2
5	DGRP-627	Female	C	8	0	2
6	Oregon-R	Female	O	7	0	2
7	Oregon-R	Male	C	8	0	2
8	DGRP-627	Female	O	8	0	2
9	DGRP-627	Male	O	8	1	2
10	W1118	Male	Y	6	0	2
11	DGRP-627	Male	O	7	0	2
12	DGRP-627	Male	Y	8	0	2
13	DGRP-627	Female	C	8	0	2
14	Oregon-R	Male	Y	8	0	2
15	W1118	Male	O	6	0	2
16	W1118	Female	O	5	1	2
17	DGRP-627	Female	Y	8	0	2
18	W1118	Female	O	5	1	2
19	Oregon-R	Female	O	7	0	2
20	W1118	Female	Y	7	0	2
21	Oregon-R	Male	C	7	0	2
22	W1118	Female	Y	6	0	2
23	W1118	Female	O	6	0	2
24	Oregon-R	Female	O	7	0	2
25	W1118	Female	O	6	0	2
26	Oregon-R	Female	C	8	0	2
27	DGRP-627	Male	Y	8	0	2
28	W1118	Male	Y	6	0	2
29	Oregon-R	Male	O	8	0	2
30	W1118	Male	C	9	0	2
31	Oregon-R	Male	Y	7	0	2
32	W1118	Male	Y	7	0	2
33	Oregon-R	Female	C	8	0	2
34	DGRP-627	Female	C	8	1	2
35	W1118	Female	O	8	0	2
36	W1118	Male	C	7	0	2
37	Oregon-R	Female	C	8	0	2
38	Oregon-R	Male	O	9	0	2
39	Oregon-R	Female	Y	8	0	2
40	DGRP-627	Male	Y	7	0	2
41	Oregon-R	Male	Y	9	0	2
42	W1118	Female	Y	7	0	2
43	DGRP-627	Male	O	8	0	2
44	DGRP-627	Male	C	8	0	2
45	W1118	Female	C	7	1	2
46	DGRP-627	Male	Y	9	0	2
47	W1118	Female	C	7	0	2
48	Oregon-R	Female	C	8	0	2
49	W1118	Female	C	7	0	2
50	DGRP-627	Male	C	9	0	2
51	DGRP-627	Male	C	9	0	2
52	W1118	Male	O	8	0	2
53	Oregon-R	Male	C	7	0	2
54	W1118	Male	C	7	0	2
55	DGRP-627	Female	C	9	0	2
56	W1118	Male	C	8	0	2
57	DGRP-627	Male	C	9	0	2
58	W1118	Female	C	8	0	2
59	DGRP-627	Female	O	9	1	2
60	W1118	Male	O	8	0	2
61	Oregon-R	Male	C	7	0	2
62	Oregon-R	Female	Y	9	0	2
63	DGRP-627	Male	Y	9	0	2
64	W1118	Female	Y	8	0	2
65	DGRP-627	Female	Y	9	1	2
66	DGRP-627	Female	O	9	0	2
67	W1118	Male	Y	8	0	2
68	DGRP-627	Male	C	9	0	2
69	Oregon-R	Male	O	7	0	2
70	Oregon-R	Female	Y	9	0	2
71	Oregon-R	Male	O	8	0	2
72	Oregon-R	Male	O	7	0	2
73	W1118	Male	Y	8	0	2
74	DGRP-627	Female	O	9	0	2
75	W1118	Male	O	9	0	2
76	DGRP-627	Female	O	9	1	2
77	DGRP-627	Female	Y	9	0	2
78	Oregon-R	Male	Y	8	0	2
79	DGRP-627	Female	C	9	0	2
80	W1118	Male	O	7	0	2
81	DGRP-627	Male	O	9	0	2
82	DGRP-627	Male	O	9	0	2
83	Oregon-R	Female	Y	9	0	2
84	Oregon-R	Female	O	9	1	2
85	W1118	Female	Y	9	0	2
86	Oregon-R	Male	Y	9	1	2
87	W1118	Female	C	9	0	2
88	Oregon-R	Female	C	9	0	2
89	DGRP-627	Female	Y	9	0	2
90	Oregon-R	Male	C	9	0	2
1	Oregon-R	Female	Y	10	0	2
2	DGRP-627	Female	Y	10	0	2
3	W1118	Male	C	8	0	2
4	Oregon-R	Female	O	9	0	2
5	DGRP-627	Female	C	10	2	2
6	Oregon-R	Female	O	9	0	2
7	Oregon-R	Male	C	10	0	2
8	DGRP-627	Female	O	10	0	2
9	DGRP-627	Male	O	10	0	2
10	W1118	Male	Y	8	0	2
11	DGRP-627	Male	O	9	0	2
12	DGRP-627	Male	Y	10	0	2
13	DGRP-627	Female	C	10	0	2
14	Oregon-R	Male	Y	10	0	2
15	W1118	Male	O	8	0	2
16	W1118	Female	O	7	0	2
17	DGRP-627	Female	Y	10	0	2
18	W1118	Female	O	7	0	2
19	Oregon-R	Female	O	9	0	2
20	W1118	Female	Y	9	0	2
21	Oregon-R	Male	C	9	0	2
22	W1118	Female	Y	8	0	2
23	W1118	Female	O	8	0	2
24	Oregon-R	Female	O	9	0	2
25	W1118	Female	O	8	0	2
26	Oregon-R	Female	C	10	0	2
27	DGRP-627	Male	Y	10	0	2
28	W1118	Male	Y	8	0	2
29	Oregon-R	Male	O	10	0	2
30	W1118	Male	C	11	0	2
31	Oregon-R	Male	Y	9	0	2
32	W1118	Male	Y	9	0	2
33	Oregon-R	Female	C	10	1	2
34	DGRP-627	Female	C	10	0	2
35	W1118	Female	O	10	0	2
36	W1118	Male	C	9	0	2
37	Oregon-R	Female	C	10	0	2
38	Oregon-R	Male	O	11	0	2
39	Oregon-R	Female	Y	10	0	2
40	DGRP-627	Male	Y	9	0	2
41	Oregon-R	Male	Y	11	0	2
42	W1118	Female	Y	9	1	2
43	DGRP-627	Male	O	10	0	2
44	DGRP-627	Male	C	10	0	2
45	W1118	Female	C	9	0	2
46	DGRP-627	Male	Y	11	0	2
47	W1118	Female	C	9	0	2
48	Oregon-R	Female	C	10	1	2
49	W1118	Female	C	9	0	2
50	DGRP-627	Male	C	11	0	2
51	DGRP-627	Male	C	11	0	2
52	W1118	Male	O	10	0	2
53	Oregon-R	Male	C	9	0	2
54	W1118	Male	C	9	0	2
55	DGRP-627	Female	C	11	0	2
56	W1118	Male	C	10	0	2
57	DGRP-627	Male	C	11	0	2
58	W1118	Female	C	10	0	2
59	DGRP-627	Female	O	11	0	2
60	W1118	Male	O	10	0	2
61	Oregon-R	Male	C	9	0	2
62	Oregon-R	Female	Y	11	0	2
63	DGRP-627	Male	Y	11	0	2
64	W1118	Female	Y	10	0	2
65	DGRP-627	Female	Y	11	0	2
66	DGRP-627	Female	O	11	0	2
67	W1118	Male	Y	10	0	2
68	DGRP-627	Male	C	11	0	2
69	Oregon-R	Male	O	9	0	2
70	Oregon-R	Female	Y	11	0	2
71	Oregon-R	Male	O	10	0	2
72	Oregon-R	Male	O	9	0	2
73	W1118	Male	Y	10	0	2
74	DGRP-627	Female	O	11	0	2
75	W1118	Male	O	11	0	2
76	DGRP-627	Female	O	11	0	2
77	DGRP-627	Female	Y	11	0	2
78	Oregon-R	Male	Y	10	0	2
79	DGRP-627	Female	C	11	0	2
80	W1118	Male	O	9	0	2
81	DGRP-627	Male	O	11	0	2
82	DGRP-627	Male	O	11	0	2
83	Oregon-R	Female	Y	11	0	2
84	Oregon-R	Female	O	11	0	2
85	W1118	Female	Y	11	0	2
86	Oregon-R	Male	Y	11	0	2
87	W1118	Female	C	11	0	2
88	Oregon-R	Female	C	11	0	2
89	DGRP-627	Female	Y	11	0	2
90	Oregon-R	Male	C	11	0	2
1	Oregon-R	Female	Y	13	0	2
2	DGRP-627	Female	Y	13	0	2
3	W1118	Male	C	11	0	2
4	Oregon-R	Female	O	12	0	2
5	DGRP-627	Female	C	13	0	2
6	Oregon-R	Female	O	12	0	2
7	Oregon-R	Male	C	13	0	2
8	DGRP-627	Female	O	13	0	2
9	DGRP-627	Male	O	13	0	2
10	W1118	Male	Y	11	1	2
11	DGRP-627	Male	O	12	0	2
12	DGRP-627	Male	Y	13	1	2
13	DGRP-627	Female	C	13	0	2
14	Oregon-R	Male	Y	13	0	2
15	W1118	Male	O	11	0	2
16	W1118	Female	O	10	1	2
17	DGRP-627	Female	Y	13	0	2
18	W1118	Female	O	10	0	2
19	Oregon-R	Female	O	12	0	2
20	W1118	Female	Y	12	0	2
21	Oregon-R	Male	C	12	0	2
22	W1118	Female	Y	11	0	2
23	W1118	Female	O	11	0	2
24	Oregon-R	Female	O	12	0	2
25	W1118	Female	O	11	0	2
26	Oregon-R	Female	C	13	0	2
27	DGRP-627	Male	Y	13	0	2
28	W1118	Male	Y	11	0	2
29	Oregon-R	Male	O	13	0	2
30	W1118	Male	C	14	0	2
31	Oregon-R	Male	Y	12	0	2
32	W1118	Male	Y	12	0	2
33	Oregon-R	Female	C	13	0	2
34	DGRP-627	Female	C	13	0	2
35	W1118	Female	O	13	1	2
36	W1118	Male	C	12	0	2
37	Oregon-R	Female	C	13	0	2
38	Oregon-R	Male	O	14	0	2
39	Oregon-R	Female	Y	13	0	2
40	DGRP-627	Male	Y	12	0	2
41	Oregon-R	Male	Y	14	0	2
42	W1118	Female	Y	12	1	2
43	DGRP-627	Male	O	13	0	2
44	DGRP-627	Male	C	13	0	2
45	W1118	Female	C	12	0	2
46	DGRP-627	Male	Y	14	0	2
47	W1118	Female	C	12	0	2
48	Oregon-R	Female	C	13	0	2
49	W1118	Female	C	12	0	2
50	DGRP-627	Male	C	14	0	2
51	DGRP-627	Male	C	14	0	2
52	W1118	Male	O	13	1	2
53	Oregon-R	Male	C	12	0	2
54	W1118	Male	C	12	2	2
55	DGRP-627	Female	C	14	0	2
56	W1118	Male	C	13	0	2
57	DGRP-627	Male	C	14	0	2
58	W1118	Female	C	13	0	2
59	DGRP-627	Female	O	14	0	2
60	W1118	Male	O	13	0	2
61	Oregon-R	Male	C	12	0	2
62	Oregon-R	Female	Y	14	0	2
63	DGRP-627	Male	Y	14	0	2
64	W1118	Female	Y	13	0	2
65	DGRP-627	Female	Y	14	0	2
66	DGRP-627	Female	O	14	0	2
67	W1118	Male	Y	13	0	2
68	DGRP-627	Male	C	14	0	2
69	Oregon-R	Male	O	12	0	2
70	Oregon-R	Female	Y	14	0	2
71	Oregon-R	Male	O	13	0	2
72	Oregon-R	Male	O	12	0	2
73	W1118	Male	Y	13	1	2
74	DGRP-627	Female	O	14	0	2
75	W1118	Male	O	14	1	2
76	DGRP-627	Female	O	14	0	2
77	DGRP-627	Female	Y	14	0	2
78	Oregon-R	Male	Y	13	0	2
79	DGRP-627	Female	C	14	0	2
80	W1118	Male	O	12	1	2
81	DGRP-627	Male	O	14	0	2
82	DGRP-627	Male	O	14	0	2
83	Oregon-R	Female	Y	14	0	2
84	Oregon-R	Female	O	14	0	2
85	W1118	Female	Y	14	0	2
86	Oregon-R	Male	Y	14	0	2
87	W1118	Female	C	14	0	2
88	Oregon-R	Female	C	14	0	2
89	DGRP-627	Female	Y	14	0	2
90	Oregon-R	Male	C	14	0	2
1	Oregon-R	Female	Y	15	0	2
2	DGRP-627	Female	Y	15	1	2
3	W1118	Male	C	13	0	2
4	Oregon-R	Female	O	14	0	2
5	DGRP-627	Female	C	15	0	2
6	Oregon-R	Female	O	14	0	2
7	Oregon-R	Male	C	15	0	2
8	DGRP-627	Female	O	15	0	2
9	DGRP-627	Male	O	15	0	2
10	W1118	Male	Y	13	0	2
11	DGRP-627	Male	O	14	0	2
12	DGRP-627	Male	Y	15	0	2
13	DGRP-627	Female	C	15	0	2
14	Oregon-R	Male	Y	15	0	2
15	W1118	Male	O	13	0	2
16	W1118	Female	O	12	0	2
17	DGRP-627	Female	Y	15	0	2
18	W1118	Female	O	12	1	2
19	Oregon-R	Female	O	14	0	2
20	W1118	Female	Y	14	2	2
21	Oregon-R	Male	C	14	0	2
22	W1118	Female	Y	13	0	2
23	W1118	Female	O	13	0	2
24	Oregon-R	Female	O	14	0	2
25	W1118	Female	O	13	0	2
26	Oregon-R	Female	C	15	0	2
27	DGRP-627	Male	Y	15	0	2
28	W1118	Male	Y	13	0	2
29	Oregon-R	Male	O	15	0	2
30	W1118	Male	C	16	0	2
31	Oregon-R	Male	Y	14	0	2
32	W1118	Male	Y	14	0	2
33	Oregon-R	Female	C	15	0	2
34	DGRP-627	Female	C	15	0	2
35	W1118	Female	O	15	1	2
36	W1118	Male	C	14	0	2
37	Oregon-R	Female	C	15	0	2
38	Oregon-R	Male	O	16	0	2
39	Oregon-R	Female	Y	15	0	2
40	DGRP-627	Male	Y	14	0	2
41	Oregon-R	Male	Y	16	0	2
42	W1118	Female	Y	14	0	2
43	DGRP-627	Male	O	15	1	2
44	DGRP-627	Male	C	15	0	2
45	W1118	Female	C	14	0	2
46	DGRP-627	Male	Y	16	0	2
47	W1118	Female	C	14	0	2
48	Oregon-R	Female	C	15	0	2
49	W1118	Female	C	14	0	2
50	DGRP-627	Male	C	16	0	2
51	DGRP-627	Male	C	16	0	2
52	W1118	Male	O	15	0	2
53	Oregon-R	Male	C	14	0	2
54	W1118	Male	C	14	0	2
55	DGRP-627	Female	C	16	0	2
56	W1118	Male	C	15	0	2
57	DGRP-627	Male	C	16	0	2
58	W1118	Female	C	15	0	2
59	DGRP-627	Female	O	16	1	2
60	W1118	Male	O	15	0	2
61	Oregon-R	Male	C	14	0	2
62	Oregon-R	Female	Y	16	0	2
63	DGRP-627	Male	Y	16	0	2
64	W1118	Female	Y	15	0	2
65	DGRP-627	Female	Y	16	0	2
66	DGRP-627	Female	O	16	0	2
67	W1118	Male	Y	15	0	2
68	DGRP-627	Male	C	16	0	2
69	Oregon-R	Male	O	14	0	2
70	Oregon-R	Female	Y	16	0	2
71	Oregon-R	Male	O	15	0	2
72	Oregon-R	Male	O	14	0	2
73	W1118	Male	Y	15	0	2
74	DGRP-627	Female	O	16	0	2
75	W1118	Male	O	16	0	2
76	DGRP-627	Female	O	16	0	2
77	DGRP-627	Female	Y	16	0	2
78	Oregon-R	Male	Y	15	0	2
79	DGRP-627	Female	C	16	0	2
80	W1118	Male	O	14	0	2
81	DGRP-627	Male	O	16	0	2
82	DGRP-627	Male	O	16	0	2
83	Oregon-R	Female	Y	16	0	2
84	Oregon-R	Female	O	16	0	2
85	W1118	Female	Y	16	0	2
86	Oregon-R	Male	Y	16	0	2
87	W1118	Female	C	16	1	2
88	Oregon-R	Female	C	16	0	2
89	DGRP-627	Female	Y	16	0	2
90	Oregon-R	Male	C	16	0	2
1	Oregon-R	Female	Y	17	0	2
2	DGRP-627	Female	Y	17	0	2
3	W1118	Male	C	15	0	2
4	Oregon-R	Female	O	16	0	2
5	DGRP-627	Female	C	17	0	2
6	Oregon-R	Female	O	16	0	2
7	Oregon-R	Male	C	17	0	2
8	DGRP-627	Female	O	17	0	2
9	DGRP-627	Male	O	17	0	2
10	W1118	Male	Y	15	0	2
11	DGRP-627	Male	O	16	0	2
12	DGRP-627	Male	Y	17	0	2
13	DGRP-627	Female	C	17	0	2
14	Oregon-R	Male	Y	17	0	2
15	W1118	Male	O	15	0	2
16	W1118	Female	O	14	0	2
17	DGRP-627	Female	Y	17	0	2
18	W1118	Female	O	14	0	2
19	Oregon-R	Female	O	16	0	2
20	W1118	Female	Y	16	0	2
21	Oregon-R	Male	C	16	0	2
22	W1118	Female	Y	15	1	2
23	W1118	Female	O	15	0	2
24	Oregon-R	Female	O	16	0	2
25	W1118	Female	O	15	1	2
26	Oregon-R	Female	C	17	0	2
27	DGRP-627	Male	Y	17	0	2
28	W1118	Male	Y	15	3	2
29	Oregon-R	Male	O	17	0	2
30	W1118	Male	C	18	1	2
31	Oregon-R	Male	Y	16	1	2
32	W1118	Male	Y	16	2	2
33	Oregon-R	Female	C	17	1	2
34	DGRP-627	Female	C	17	1	2
35	W1118	Female	O	17	0	2
36	W1118	Male	C	16	0	2
37	Oregon-R	Female	C	17	0	2
38	Oregon-R	Male	O	18	0	2
39	Oregon-R	Female	Y	17	1	2
40	DGRP-627	Male	Y	16	0	2
41	Oregon-R	Male	Y	18	0	2
42	W1118	Female	Y	16	1	2
43	DGRP-627	Male	O	17	0	2
44	DGRP-627	Male	C	17	0	2
45	W1118	Female	C	16	0	2
46	DGRP-627	Male	Y	18	0	2
47	W1118	Female	C	16	0	2
48	Oregon-R	Female	C	17	0	2
49	W1118	Female	C	16	1	2
50	DGRP-627	Male	C	18	0	2
51	DGRP-627	Male	C	18	0	2
52	W1118	Male	O	17	1	2
53	Oregon-R	Male	C	16	0	2
54	W1118	Male	C	16	0	2
55	DGRP-627	Female	C	18	0	2
56	W1118	Male	C	17	0	2
57	DGRP-627	Male	C	18	0	2
58	W1118	Female	C	17	0	2
59	DGRP-627	Female	O	18	0	2
60	W1118	Male	O	17	0	2
61	Oregon-R	Male	C	16	0	2
62	Oregon-R	Female	Y	18	0	2
63	DGRP-627	Male	Y	18	0	2
64	W1118	Female	Y	17	0	2
65	DGRP-627	Female	Y	18	0	2
66	DGRP-627	Female	O	18	0	2
67	W1118	Male	Y	17	0	2
68	DGRP-627	Male	C	18	0	2
69	Oregon-R	Male	O	16	0	2
70	Oregon-R	Female	Y	18	0	2
71	Oregon-R	Male	O	17	0	2
72	Oregon-R	Male	O	16	0	2
73	W1118	Male	Y	17	0	2
74	DGRP-627	Female	O	18	0	2
75	W1118	Male	O	18	0	2
76	DGRP-627	Female	O	18	0	2
77	DGRP-627	Female	Y	18	0	2
78	Oregon-R	Male	Y	17	1	2
79	DGRP-627	Female	C	18	0	2
80	W1118	Male	O	16	1	2
81	DGRP-627	Male	O	18	0	2
82	DGRP-627	Male	O	18	1	2
83	Oregon-R	Female	Y	18	0	2
84	Oregon-R	Female	O	18	0	2
85	W1118	Female	Y	18	0	2
86	Oregon-R	Male	Y	18	1	2
87	W1118	Female	C	18	0	2
88	Oregon-R	Female	C	18	0	2
89	DGRP-627	Female	Y	18	0	2
90	Oregon-R	Male	C	18	0	2
1	Oregon-R	Female	Y	20	0	2
2	DGRP-627	Female	Y	20	0	2
3	W1118	Male	C	18	0	2
4	Oregon-R	Female	O	19	0	2
5	DGRP-627	Female	C	20	0	2
6	Oregon-R	Female	O	19	0	2
7	Oregon-R	Male	C	20	1	2
8	DGRP-627	Female	O	20	0	2
9	DGRP-627	Male	O	20	0	2
10	W1118	Male	Y	18	0	2
11	DGRP-627	Male	O	19	0	2
12	DGRP-627	Male	Y	20	0	2
13	DGRP-627	Female	C	20	0	2
14	Oregon-R	Male	Y	20	0	2
15	W1118	Male	O	18	0	2
16	W1118	Female	O	17	0	2
17	DGRP-627	Female	Y	20	0	2
18	W1118	Female	O	17	0	2
19	Oregon-R	Female	O	19	0	2
20	W1118	Female	Y	19	0	2
21	Oregon-R	Male	C	19	0	2
22	W1118	Female	Y	18	0	2
23	W1118	Female	O	18	0	2
24	Oregon-R	Female	O	19	1	2
25	W1118	Female	O	18	2	2
26	Oregon-R	Female	C	20	0	2
27	DGRP-627	Male	Y	20	0	2
28	W1118	Male	Y	18	1	2
29	Oregon-R	Male	O	20	0	2
30	W1118	Male	C	21	0	2
31	Oregon-R	Male	Y	19	0	2
32	W1118	Male	Y	19	0	2
33	Oregon-R	Female	C	20	0	2
34	DGRP-627	Female	C	20	0	2
35	W1118	Female	O	20	0	2
36	W1118	Male	C	19	0	2
37	Oregon-R	Female	C	20	0	2
38	Oregon-R	Male	O	21	0	2
39	Oregon-R	Female	Y	20	0	2
40	DGRP-627	Male	Y	19	0	2
41	Oregon-R	Male	Y	21	0	2
42	W1118	Female	Y	19	0	2
43	DGRP-627	Male	O	20	0	2
44	DGRP-627	Male	C	20	0	2
45	W1118	Female	C	19	0	2
46	DGRP-627	Male	Y	21	0	2
47	W1118	Female	C	19	0	2
48	Oregon-R	Female	C	20	0	2
49	W1118	Female	C	19	0	2
50	DGRP-627	Male	C	21	0	2
51	DGRP-627	Male	C	21	0	2
52	W1118	Male	O	20	1	2
53	Oregon-R	Male	C	19	0	2
54	W1118	Male	C	19	0	2
55	DGRP-627	Female	C	21	0	2
56	W1118	Male	C	20	1	2
57	DGRP-627	Male	C	21	0	2
58	W1118	Female	C	20	0	2
59	DGRP-627	Female	O	21	0	2
60	W1118	Male	O	20	1	2
61	Oregon-R	Male	C	19	0	2
62	Oregon-R	Female	Y	21	0	2
63	DGRP-627	Male	Y	21	0	2
64	W1118	Female	Y	20	0	2
65	DGRP-627	Female	Y	21	0	2
66	DGRP-627	Female	O	21	0	2
67	W1118	Male	Y	20	0	2
68	DGRP-627	Male	C	21	0	2
69	Oregon-R	Male	O	19	0	2
70	Oregon-R	Female	Y	21	0	2
71	Oregon-R	Male	O	20	0	2
72	Oregon-R	Male	O	19	0	2
73	W1118	Male	Y	20	0	2
74	DGRP-627	Female	O	21	0	2
75	W1118	Male	O	21	3	2
76	DGRP-627	Female	O	21	1	2
77	DGRP-627	Female	Y	21	0	2
78	Oregon-R	Male	Y	20	0	2
79	DGRP-627	Female	C	21	2	2
80	W1118	Male	O	19	1	2
81	DGRP-627	Male	O	21	0	2
82	DGRP-627	Male	O	21	0	2
83	Oregon-R	Female	Y	21	0	2
84	Oregon-R	Female	O	21	0	2
85	W1118	Female	Y	21	0	2
86	Oregon-R	Male	Y	21	0	2
87	W1118	Female	C	21	0	2
88	Oregon-R	Female	C	21	0	2
89	DGRP-627	Female	Y	21	1	2
90	Oregon-R	Male	C	21	0	2
1	Oregon-R	Female	Y	22	0	2
2	DGRP-627	Female	Y	22	0	2
3	W1118	Male	C	20	0	2
4	Oregon-R	Female	O	21	0	2
5	DGRP-627	Female	C	22	0	2
6	Oregon-R	Female	O	21	0	2
7	Oregon-R	Male	C	22	0	2
8	DGRP-627	Female	O	22	0	2
9	DGRP-627	Male	O	22	0	2
10	W1118	Male	Y	20	0	2
11	DGRP-627	Male	O	21	0	2
12	DGRP-627	Male	Y	22	0	2
13	DGRP-627	Female	C	22	0	2
14	Oregon-R	Male	Y	22	0	2
15	W1118	Male	O	20	1	2
16	W1118	Female	O	19	1	2
17	DGRP-627	Female	Y	22	0	2
18	W1118	Female	O	19	1	2
19	Oregon-R	Female	O	21	0	2
20	W1118	Female	Y	21	0	2
21	Oregon-R	Male	C	21	0	2
22	W1118	Female	Y	20	0	2
23	W1118	Female	O	20	0	2
24	Oregon-R	Female	O	21	0	2
25	W1118	Female	O	20	2	2
26	Oregon-R	Female	C	22	0	2
27	DGRP-627	Male	Y	22	0	2
28	W1118	Male	Y	20	0	2
29	Oregon-R	Male	O	22	0	2
30	W1118	Male	C	23	0	2
31	Oregon-R	Male	Y	21	0	2
32	W1118	Male	Y	21	0	2
33	Oregon-R	Female	C	22	0	2
34	DGRP-627	Female	C	22	0	2
35	W1118	Female	O	22	0	2
36	W1118	Male	C	21	0	2
37	Oregon-R	Female	C	22	0	2
38	Oregon-R	Male	O	23	0	2
39	Oregon-R	Female	Y	22	0	2
40	DGRP-627	Male	Y	21	0	2
41	Oregon-R	Male	Y	23	0	2
42	W1118	Female	Y	21	0	2
43	DGRP-627	Male	O	22	0	2
44	DGRP-627	Male	C	22	0	2
45	W1118	Female	C	21	2	2
46	DGRP-627	Male	Y	23	0	2
47	W1118	Female	C	21	0	2
48	Oregon-R	Female	C	22	0	2
49	W1118	Female	C	21	0	2
50	DGRP-627	Male	C	23	0	2
51	DGRP-627	Male	C	23	0	2
52	W1118	Male	O	22	0	2
53	Oregon-R	Male	C	21	0	2
54	W1118	Male	C	21	0	2
55	DGRP-627	Female	C	23	0	2
56	W1118	Male	C	22	1	2
57	DGRP-627	Male	C	23	0	2
58	W1118	Female	C	22	0	2
59	DGRP-627	Female	O	23	0	2
60	W1118	Male	O	22	1	2
61	Oregon-R	Male	C	21	0	2
62	Oregon-R	Female	Y	23	0	2
63	DGRP-627	Male	Y	23	0	2
64	W1118	Female	Y	22	0	2
65	DGRP-627	Female	Y	23	0	2
66	DGRP-627	Female	O	23	0	2
67	W1118	Male	Y	22	0	2
68	DGRP-627	Male	C	23	0	2
69	Oregon-R	Male	O	21	0	2
70	Oregon-R	Female	Y	23	1	2
71	Oregon-R	Male	O	22	0	2
72	Oregon-R	Male	O	21	0	2
73	W1118	Male	Y	22	0	2
74	DGRP-627	Female	O	23	0	2
75	W1118	Male	O	23	0	2
76	DGRP-627	Female	O	23	0	2
77	DGRP-627	Female	Y	23	0	2
78	Oregon-R	Male	Y	22	0	2
79	DGRP-627	Female	C	23	0	2
80	W1118	Male	O	21	0	2
81	DGRP-627	Male	O	23	0	2
82	DGRP-627	Male	O	23	0	2
83	Oregon-R	Female	Y	23	0	2
84	Oregon-R	Female	O	23	0	2
85	W1118	Female	Y	23	0	2
86	Oregon-R	Male	Y	23	0	2
87	W1118	Female	C	23	0	2
88	Oregon-R	Female	C	23	0	2
89	DGRP-627	Female	Y	23	0	2
90	Oregon-R	Male	C	23	0	2
1	Oregon-R	Female	Y	24	0	2
2	DGRP-627	Female	Y	24	0	2
3	W1118	Male	C	22	0	2
4	Oregon-R	Female	O	23	0	2
5	DGRP-627	Female	C	24	0	2
6	Oregon-R	Female	O	23	0	2
7	Oregon-R	Male	C	24	0	2
8	DGRP-627	Female	O	24	1	2
9	DGRP-627	Male	O	24	0	2
10	W1118	Male	Y	22	0	2
11	DGRP-627	Male	O	23	0	2
12	DGRP-627	Male	Y	24	0	2
13	DGRP-627	Female	C	24	1	2
14	Oregon-R	Male	Y	24	0	2
15	W1118	Male	O	22	0	2
16	W1118	Female	O	21	1	2
17	DGRP-627	Female	Y	24	1	2
18	W1118	Female	O	21	0	2
19	Oregon-R	Female	O	23	0	2
20	W1118	Female	Y	23	0	2
21	Oregon-R	Male	C	23	0	2
22	W1118	Female	Y	22	0	2
23	W1118	Female	O	22	0	2
24	Oregon-R	Female	O	23	0	2
25	W1118	Female	O	22	1	2
26	Oregon-R	Female	C	24	0	2
27	DGRP-627	Male	Y	24	0	2
28	W1118	Male	Y	22	0	2
29	Oregon-R	Male	O	24	0	2
30	W1118	Male	C	25	0	2
31	Oregon-R	Male	Y	23	0	2
32	W1118	Male	Y	23	0	2
33	Oregon-R	Female	C	24	0	2
34	DGRP-627	Female	C	24	1	2
35	W1118	Female	O	24	0	2
36	W1118	Male	C	23	0	2
37	Oregon-R	Female	C	24	0	2
38	Oregon-R	Male	O	25	0	2
39	Oregon-R	Female	Y	24	0	2
40	DGRP-627	Male	Y	23	0	2
41	Oregon-R	Male	Y	25	0	2
42	W1118	Female	Y	23	2	2
43	DGRP-627	Male	O	24	0	2
44	DGRP-627	Male	C	24	0	2
45	W1118	Female	C	23	0	2
46	DGRP-627	Male	Y	25	0	2
47	W1118	Female	C	23	0	2
48	Oregon-R	Female	C	24	0	2
49	W1118	Female	C	23	0	2
50	DGRP-627	Male	C	25	0	2
51	DGRP-627	Male	C	25	0	2
52	W1118	Male	O	24	1	2
53	Oregon-R	Male	C	23	0	2
54	W1118	Male	C	23	1	2
55	DGRP-627	Female	C	25	0	2
56	W1118	Male	C	24	0	2
57	DGRP-627	Male	C	25	0	2
58	W1118	Female	C	24	0	2
59	DGRP-627	Female	O	25	0	2
60	W1118	Male	O	24	0	2
61	Oregon-R	Male	C	23	0	2
62	Oregon-R	Female	Y	25	0	2
63	DGRP-627	Male	Y	25	0	2
64	W1118	Female	Y	24	0	2
65	DGRP-627	Female	Y	25	0	2
66	DGRP-627	Female	O	25	0	2
67	W1118	Male	Y	24	1	2
68	DGRP-627	Male	C	25	0	2
69	Oregon-R	Male	O	23	0	2
70	Oregon-R	Female	Y	25	0	2
71	Oregon-R	Male	O	24	0	2
72	Oregon-R	Male	O	23	0	2
73	W1118	Male	Y	24	0	2
74	DGRP-627	Female	O	25	0	2
75	W1118	Male	O	25	2	2
76	DGRP-627	Female	O	25	0	2
77	DGRP-627	Female	Y	25	0	2
78	Oregon-R	Male	Y	24	0	2
79	DGRP-627	Female	C	25	0	2
80	W1118	Male	O	23	0	2
81	DGRP-627	Male	O	25	0	2
82	DGRP-627	Male	O	25	0	2
83	Oregon-R	Female	Y	25	0	2
84	Oregon-R	Female	O	25	0	2
85	W1118	Female	Y	25	0	2
86	Oregon-R	Male	Y	25	0	2
87	W1118	Female	C	25	0	2
88	Oregon-R	Female	C	25	1	2
89	DGRP-627	Female	Y	25	0	2
90	Oregon-R	Male	C	25	0	2
1	Oregon-R	Female	Y	27	0	2
2	DGRP-627	Female	Y	27	0	2
3	W1118	Male	C	25	0	2
4	Oregon-R	Female	O	26	0	2
5	DGRP-627	Female	C	27	0	2
6	Oregon-R	Female	O	26	0	2
7	Oregon-R	Male	C	27	0	2
8	DGRP-627	Female	O	27	0	2
9	DGRP-627	Male	O	27	0	2
10	W1118	Male	Y	25	0	2
11	DGRP-627	Male	O	26	0	2
12	DGRP-627	Male	Y	27	0	2
13	DGRP-627	Female	C	27	1	2
14	Oregon-R	Male	Y	27	0	2
15	W1118	Male	O	25	3	2
16	W1118	Female	O	24	0	2
17	DGRP-627	Female	Y	27	0	2
18	W1118	Female	O	24	0	2
19	Oregon-R	Female	O	26	0	2
20	W1118	Female	Y	26	0	2
21	Oregon-R	Male	C	26	0	2
22	W1118	Female	Y	25	0	2
23	W1118	Female	O	25	1	2
24	Oregon-R	Female	O	26	0	2
25	W1118	Female	O	25	0	2
26	Oregon-R	Female	C	27	0	2
27	DGRP-627	Male	Y	27	0	2
28	W1118	Male	Y	25	1	2
29	Oregon-R	Male	O	27	0	2
30	W1118	Male	C	28	0	2
31	Oregon-R	Male	Y	26	0	2
32	W1118	Male	Y	26	0	2
33	Oregon-R	Female	C	27	0	2
34	DGRP-627	Female	C	27	1	2
35	W1118	Female	O	27	0	2
36	W1118	Male	C	26	0	2
37	Oregon-R	Female	C	27	0	2
38	Oregon-R	Male	O	28	0	2
39	Oregon-R	Female	Y	27	0	2
40	DGRP-627	Male	Y	26	0	2
41	Oregon-R	Male	Y	28	0	2
42	W1118	Female	Y	26	0	2
43	DGRP-627	Male	O	27	0	2
44	DGRP-627	Male	C	27	0	2
45	W1118	Female	C	26	0	2
46	DGRP-627	Male	Y	28	0	2
47	W1118	Female	C	26	0	2
48	Oregon-R	Female	C	27	0	2
49	W1118	Female	C	26	0	2
50	DGRP-627	Male	C	28	0	2
51	DGRP-627	Male	C	28	0	2
52	W1118	Male	O	27	1	2
53	Oregon-R	Male	C	26	0	2
54	W1118	Male	C	26	2	2
55	DGRP-627	Female	C	28	0	2
56	W1118	Male	C	27	2	2
57	DGRP-627	Male	C	28	0	2
58	W1118	Female	C	27	0	2
59	DGRP-627	Female	O	28	0	2
60	W1118	Male	O	27	0	2
61	Oregon-R	Male	C	26	0	2
62	Oregon-R	Female	Y	28	1	2
63	DGRP-627	Male	Y	28	0	2
64	W1118	Female	Y	27	1	2
65	DGRP-627	Female	Y	28	0	2
66	DGRP-627	Female	O	28	0	2
67	W1118	Male	Y	27	0	2
68	DGRP-627	Male	C	28	0	2
69	Oregon-R	Male	O	26	0	2
70	Oregon-R	Female	Y	28	0	2
71	Oregon-R	Male	O	27	0	2
72	Oregon-R	Male	O	26	0	2
73	W1118	Male	Y	27	0	2
74	DGRP-627	Female	O	28	0	2
75	W1118	Male	O	28	0	2
76	DGRP-627	Female	O	28	0	2
77	DGRP-627	Female	Y	28	0	2
78	Oregon-R	Male	Y	27	0	2
79	DGRP-627	Female	C	28	0	2
80	W1118	Male	O	26	0	2
81	DGRP-627	Male	O	28	0	2
82	DGRP-627	Male	O	28	0	2
83	Oregon-R	Female	Y	28	0	2
84	Oregon-R	Female	O	28	0	2
85	W1118	Female	Y	28	0	2
86	Oregon-R	Male	Y	28	0	2
87	W1118	Female	C	28	0	2
88	Oregon-R	Female	C	28	0	2
89	DGRP-627	Female	Y	28	0	2
90	Oregon-R	Male	C	28	0	2
1	Oregon-R	Female	Y	29	0	2
2	DGRP-627	Female	Y	29	0	2
3	W1118	Male	C	27	0	2
4	Oregon-R	Female	O	28	0	2
5	DGRP-627	Female	C	29	0	2
6	Oregon-R	Female	O	28	0	2
7	Oregon-R	Male	C	29	0	2
8	DGRP-627	Female	O	29	0	2
9	DGRP-627	Male	O	29	0	2
10	W1118	Male	Y	27	0	2
11	DGRP-627	Male	O	28	0	2
12	DGRP-627	Male	Y	29	0	2
13	DGRP-627	Female	C	29	0	2
14	Oregon-R	Male	Y	29	0	2
15	W1118	Male	O	27	0	2
16	W1118	Female	O	26	0	2
17	DGRP-627	Female	Y	29	0	2
18	W1118	Female	O	26	0	2
19	Oregon-R	Female	O	28	1	2
20	W1118	Female	Y	28	0	2
21	Oregon-R	Male	C	28	0	2
22	W1118	Female	Y	27	0	2
23	W1118	Female	O	27	1	2
24	Oregon-R	Female	O	28	0	2
25	W1118	Female	O	27	2	2
26	Oregon-R	Female	C	29	0	2
27	DGRP-627	Male	Y	29	0	2
28	W1118	Male	Y	27	0	2
29	Oregon-R	Male	O	29	0	2
30	W1118	Male	C	30	0	2
31	Oregon-R	Male	Y	28	0	2
32	W1118	Male	Y	28	0	2
33	Oregon-R	Female	C	29	0	2
34	DGRP-627	Female	C	29	1	2
35	W1118	Female	O	29	0	2
36	W1118	Male	C	28	0	2
37	Oregon-R	Female	C	29	0	2
38	Oregon-R	Male	O	30	0	2
39	Oregon-R	Female	Y	29	0	2
40	DGRP-627	Male	Y	28	0	2
41	Oregon-R	Male	Y	30	0	2
42	W1118	Female	Y	28	0	2
43	DGRP-627	Male	O	29	1	2
44	DGRP-627	Male	C	29	0	2
45	W1118	Female	C	28	0	2
46	DGRP-627	Male	Y	30	0	2
47	W1118	Female	C	28	0	2
48	Oregon-R	Female	C	29	0	2
49	W1118	Female	C	28	0	2
50	DGRP-627	Male	C	30	0	2
51	DGRP-627	Male	C	30	0	2
52	W1118	Male	O	29	1	2
53	Oregon-R	Male	C	28	1	2
54	W1118	Male	C	28	1	2
55	DGRP-627	Female	C	30	0	2
56	W1118	Male	C	29	0	2
57	DGRP-627	Male	C	30	0	2
58	W1118	Female	C	29	0	2
59	DGRP-627	Female	O	30	0	2
60	W1118	Male	O	29	0	2
61	Oregon-R	Male	C	28	0	2
62	Oregon-R	Female	Y	30	0	2
63	DGRP-627	Male	Y	30	0	2
64	W1118	Female	Y	29	0	2
65	DGRP-627	Female	Y	30	0	2
66	DGRP-627	Female	O	30	1	2
67	W1118	Male	Y	29	0	2
68	DGRP-627	Male	C	30	0	2
69	Oregon-R	Male	O	28	0	2
70	Oregon-R	Female	Y	30	0	2
71	Oregon-R	Male	O	29	0	2
72	Oregon-R	Male	O	28	0	2
73	W1118	Male	Y	29	0	2
74	DGRP-627	Female	O	30	0	2
75	W1118	Male	O	30	0	2
76	DGRP-627	Female	O	30	0	2
77	DGRP-627	Female	Y	30	1	2
78	Oregon-R	Male	Y	29	0	2
79	DGRP-627	Female	C	30	0	2
80	W1118	Male	O	28	0	2
81	DGRP-627	Male	O	30	0	2
82	DGRP-627	Male	O	30	0	2
83	Oregon-R	Female	Y	30	0	2
84	Oregon-R	Female	O	30	0	2
85	W1118	Female	Y	30	0	2
86	Oregon-R	Male	Y	30	1	2
87	W1118	Female	C	30	0	2
88	Oregon-R	Female	C	30	0	2
89	DGRP-627	Female	Y	30	0	2
90	Oregon-R	Male	C	30	0	2
1	Oregon-R	Female	Y	31	0	2
2	DGRP-627	Female	Y	31	0	2
3	W1118	Male	C	29	0	2
4	Oregon-R	Female	O	30	0	2
5	DGRP-627	Female	C	31	0	2
6	Oregon-R	Female	O	30	0	2
7	Oregon-R	Male	C	31	0	2
8	DGRP-627	Female	O	31	0	2
9	DGRP-627	Male	O	31	0	2
10	W1118	Male	Y	29	0	2
11	DGRP-627	Male	O	30	0	2
12	DGRP-627	Male	Y	31	0	2
13	DGRP-627	Female	C	31	0	2
14	Oregon-R	Male	Y	31	0	2
15	W1118	Male	O	29	0	2
16	W1118	Female	O	28	0	2
17	DGRP-627	Female	Y	31	0	2
18	W1118	Female	O	28	0	2
19	Oregon-R	Female	O	30	0	2
20	W1118	Female	Y	30	0	2
21	Oregon-R	Male	C	30	0	2
22	W1118	Female	Y	29	1	2
23	W1118	Female	O	29	0	2
24	Oregon-R	Female	O	30	0	2
25	W1118	Female	O	29	0	2
26	Oregon-R	Female	C	31	0	2
27	DGRP-627	Male	Y	31	0	2
28	W1118	Male	Y	29	0	2
29	Oregon-R	Male	O	31	0	2
30	W1118	Male	C	32	0	2
31	Oregon-R	Male	Y	30	0	2
32	W1118	Male	Y	30	0	2
33	Oregon-R	Female	C	31	0	2
34	DGRP-627	Female	C	31	0	2
35	W1118	Female	O	31	1	2
36	W1118	Male	C	30	0	2
37	Oregon-R	Female	C	31	0	2
38	Oregon-R	Male	O	32	0	2
39	Oregon-R	Female	Y	31	0	2
40	DGRP-627	Male	Y	30	0	2
41	Oregon-R	Male	Y	32	0	2
42	W1118	Female	Y	30	0	2
43	DGRP-627	Male	O	31	0	2
44	DGRP-627	Male	C	31	0	2
45	W1118	Female	C	30	0	2
46	DGRP-627	Male	Y	32	1	2
47	W1118	Female	C	30	0	2
48	Oregon-R	Female	C	31	0	2
49	W1118	Female	C	30	0	2
50	DGRP-627	Male	C	32	0	2
51	DGRP-627	Male	C	32	0	2
52	W1118	Male	O	31	0	2
53	Oregon-R	Male	C	30	0	2
54	W1118	Male	C	30	0	2
55	DGRP-627	Female	C	32	0	2
56	W1118	Male	C	31	0	2
57	DGRP-627	Male	C	32	0	2
58	W1118	Female	C	31	0	2
59	DGRP-627	Female	O	32	0	2
60	W1118	Male	O	31	0	2
61	Oregon-R	Male	C	30	0	2
62	Oregon-R	Female	Y	32	0	2
63	DGRP-627	Male	Y	32	0	2
64	W1118	Female	Y	31	1	2
65	DGRP-627	Female	Y	32	0	2
66	DGRP-627	Female	O	32	0	2
67	W1118	Male	Y	31	0	2
68	DGRP-627	Male	C	32	0	2
69	Oregon-R	Male	O	30	0	2
70	Oregon-R	Female	Y	32	0	2
71	Oregon-R	Male	O	31	0	2
72	Oregon-R	Male	O	30	0	2
73	W1118	Male	Y	31	0	2
74	DGRP-627	Female	O	32	0	2
75	W1118	Male	O	32	0	2
76	DGRP-627	Female	O	32	1	2
77	DGRP-627	Female	Y	32	1	2
78	Oregon-R	Male	Y	31	0	2
79	DGRP-627	Female	C	32	0	2
80	W1118	Male	O	30	0	2
81	DGRP-627	Male	O	32	0	2
82	DGRP-627	Male	O	32	0	2
83	Oregon-R	Female	Y	32	0	2
84	Oregon-R	Female	O	32	0	2
85	W1118	Female	Y	32	0	2
86	Oregon-R	Male	Y	32	0	2
87	W1118	Female	C	32	0	2
88	Oregon-R	Female	C	32	0	2
89	DGRP-627	Female	Y	32	0	2
90	Oregon-R	Male	C	32	1	2
1	Oregon-R	Female	Y	34	1	2
2	DGRP-627	Female	Y	34	8	2
3	W1118	Male	C	32	0	2
4	Oregon-R	Female	O	33	0	2
5	DGRP-627	Female	C	34	0	2
6	Oregon-R	Female	O	33	0	2
7	Oregon-R	Male	C	34	0	2
8	DGRP-627	Female	O	34	10	2
9	DGRP-627	Male	O	34	4	2
10	W1118	Male	Y	32	0	2
11	DGRP-627	Male	O	33	0	2
12	DGRP-627	Male	Y	34	5	2
13	DGRP-627	Female	C	34	1	2
14	Oregon-R	Male	Y	34	0	2
15	W1118	Male	O	32	1	2
16	W1118	Female	O	31	1	2
17	DGRP-627	Female	Y	34	0	2
18	W1118	Female	O	31	0	2
19	Oregon-R	Female	O	33	0	2
20	W1118	Female	Y	33	1	2
21	Oregon-R	Male	C	33	0	2
22	W1118	Female	Y	32	0	2
23	W1118	Female	O	32	0	2
24	Oregon-R	Female	O	33	0	2
25	W1118	Female	O	32	2	2
26	Oregon-R	Female	C	34	1	2
27	DGRP-627	Male	Y	34	0	2
28	W1118	Male	Y	32	1	2
29	Oregon-R	Male	O	34	0	2
30	W1118	Male	C	35	1	2
31	Oregon-R	Male	Y	33	0	2
32	W1118	Male	Y	33	0	2
33	Oregon-R	Female	C	34	0	2
34	DGRP-627	Female	C	34	0	2
35	W1118	Female	O	34	1	2
36	W1118	Male	C	33	0	2
37	Oregon-R	Female	C	34	0	2
38	Oregon-R	Male	O	35	0	2
39	Oregon-R	Female	Y	34	0	2
40	DGRP-627	Male	Y	33	0	2
41	Oregon-R	Male	Y	35	0	2
42	W1118	Female	Y	33	0	2
43	DGRP-627	Male	O	34	0	2
44	DGRP-627	Male	C	34	3	2
45	W1118	Female	C	33	1	2
46	DGRP-627	Male	Y	35	1	2
47	W1118	Female	C	33	1	2
48	Oregon-R	Female	C	34	0	2
49	W1118	Female	C	33	0	2
50	DGRP-627	Male	C	35	1	2
51	DGRP-627	Male	C	35	0	2
52	W1118	Male	O	34	0	2
53	Oregon-R	Male	C	33	0	2
54	W1118	Male	C	33	0	2
55	DGRP-627	Female	C	35	0	2
56	W1118	Male	C	34	0	2
57	DGRP-627	Male	C	35	0	2
58	W1118	Female	C	34	0	2
59	DGRP-627	Female	O	35	0	2
60	W1118	Male	O	34	0	2
61	Oregon-R	Male	C	33	1	2
62	Oregon-R	Female	Y	35	0	2
63	DGRP-627	Male	Y	35	0	2
64	W1118	Female	Y	34	1	2
65	DGRP-627	Female	Y	35	0	2
66	DGRP-627	Female	O	35	0	2
67	W1118	Male	Y	34	1	2
68	DGRP-627	Male	C	35	0	2
69	Oregon-R	Male	O	33	0	2
70	Oregon-R	Female	Y	35	0	2
71	Oregon-R	Male	O	34	0	2
72	Oregon-R	Male	O	33	0	2
73	W1118	Male	Y	34	1	2
74	DGRP-627	Female	O	35	0	2
75	W1118	Male	O	35	1	2
76	DGRP-627	Female	O	35	1	2
77	DGRP-627	Female	Y	35	1	2
78	Oregon-R	Male	Y	34	1	2
79	DGRP-627	Female	C	35	0	2
80	W1118	Male	O	33	2	2
81	DGRP-627	Male	O	35	0	2
82	DGRP-627	Male	O	35	0	2
83	Oregon-R	Female	Y	35	0	2
84	Oregon-R	Female	O	35	0	2
85	W1118	Female	Y	35	0	2
86	Oregon-R	Male	Y	35	0	2
87	W1118	Female	C	35	0	2
88	Oregon-R	Female	C	35	0	2
89	DGRP-627	Female	Y	35	2	2
90	Oregon-R	Male	C	35	0	2
1	Oregon-R	Female	Y	36	0	2
2	DGRP-627	Female	Y	36	0	2
3	W1118	Male	C	34	0	2
4	Oregon-R	Female	O	35	0	2
5	DGRP-627	Female	C	36	0	2
6	Oregon-R	Female	O	35	0	2
7	Oregon-R	Male	C	36	0	2
8	DGRP-627	Female	O	36	0	2
9	DGRP-627	Male	O	36	0	2
10	W1118	Male	Y	34	1	2
11	DGRP-627	Male	O	35	0	2
12	DGRP-627	Male	Y	36	0	2
13	DGRP-627	Female	C	36	0	2
14	Oregon-R	Male	Y	36	0	2
15	W1118	Male	O	34	0	2
16	W1118	Female	O	33	2	2
17	DGRP-627	Female	Y	36	0	2
18	W1118	Female	O	33	0	2
19	Oregon-R	Female	O	35	0	2
20	W1118	Female	Y	35	0	2
21	Oregon-R	Male	C	35	0	2
22	W1118	Female	Y	34	0	2
23	W1118	Female	O	34	0	2
24	Oregon-R	Female	O	35	0	2
25	W1118	Female	O	34	2	2
26	Oregon-R	Female	C	36	0	2
27	DGRP-627	Male	Y	36	0	2
28	W1118	Male	Y	34	1	2
29	Oregon-R	Male	O	36	0	2
30	W1118	Male	C	37	0	2
31	Oregon-R	Male	Y	35	0	2
32	W1118	Male	Y	35	0	2
33	Oregon-R	Female	C	36	1	2
34	DGRP-627	Female	C	36	0	2
35	W1118	Female	O	36	0	2
36	W1118	Male	C	35	0	2
37	Oregon-R	Female	C	36	0	2
38	Oregon-R	Male	O	37	0	2
39	Oregon-R	Female	Y	36	2	2
40	DGRP-627	Male	Y	35	0	2
41	Oregon-R	Male	Y	37	0	2
42	W1118	Female	Y	35	0	2
43	DGRP-627	Male	O	36	0	2
44	DGRP-627	Male	C	36	0	2
45	W1118	Female	C	35	0	2
46	DGRP-627	Male	Y	37	0	2
47	W1118	Female	C	35	1	2
48	Oregon-R	Female	C	36	0	2
49	W1118	Female	C	35	0	2
50	DGRP-627	Male	C	37	0	2
51	DGRP-627	Male	C	37	0	2
52	W1118	Male	O	36	1	2
53	Oregon-R	Male	C	35	0	2
54	W1118	Male	C	35	0	2
55	DGRP-627	Female	C	37	0	2
56	W1118	Male	C	36	0	2
57	DGRP-627	Male	C	37	1	2
58	W1118	Female	C	36	1	2
59	DGRP-627	Female	O	37	0	2
60	W1118	Male	O	36	0	2
61	Oregon-R	Male	C	35	0	2
62	Oregon-R	Female	Y	37	0	2
63	DGRP-627	Male	Y	37	0	2
64	W1118	Female	Y	36	0	2
65	DGRP-627	Female	Y	37	0	2
66	DGRP-627	Female	O	37	0	2
67	W1118	Male	Y	36	0	2
68	DGRP-627	Male	C	37	1	2
69	Oregon-R	Male	O	35	0	2
70	Oregon-R	Female	Y	37	0	2
71	Oregon-R	Male	O	36	0	2
72	Oregon-R	Male	O	35	0	2
73	W1118	Male	Y	36	0	2
74	DGRP-627	Female	O	37	0	2
75	W1118	Male	O	37	3	2
76	DGRP-627	Female	O	37	1	2
77	DGRP-627	Female	Y	37	0	2
78	Oregon-R	Male	Y	36	0	2
79	DGRP-627	Female	C	37	0	2
80	W1118	Male	O	35	0	2
81	DGRP-627	Male	O	37	0	2
82	DGRP-627	Male	O	37	3	2
83	Oregon-R	Female	Y	37	0	2
84	Oregon-R	Female	O	37	0	2
85	W1118	Female	Y	37	0	2
86	Oregon-R	Male	Y	37	0	2
87	W1118	Female	C	37	0	2
88	Oregon-R	Female	C	37	0	2
89	DGRP-627	Female	Y	37	1	2
90	Oregon-R	Male	C	37	1	2
1	Oregon-R	Female	Y	38	0	2
2	DGRP-627	Female	Y	38	0	2
3	W1118	Male	C	36	1	2
4	Oregon-R	Female	O	37	0	2
5	DGRP-627	Female	C	38	0	2
6	Oregon-R	Female	O	37	0	2
7	Oregon-R	Male	C	38	0	2
8	DGRP-627	Female	O	38	0	2
9	DGRP-627	Male	O	38	2	2
10	W1118	Male	Y	36	0	2
11	DGRP-627	Male	O	37	0	2
12	DGRP-627	Male	Y	38	0	2
13	DGRP-627	Female	C	38	1	2
14	Oregon-R	Male	Y	38	0	2
15	W1118	Male	O	36	1	2
16	W1118	Female	O	35	0	2
17	DGRP-627	Female	Y	38	0	2
18	W1118	Female	O	35	0	2
19	Oregon-R	Female	O	37	0	2
20	W1118	Female	Y	37	0	2
21	Oregon-R	Male	C	37	1	2
22	W1118	Female	Y	36	0	2
23	W1118	Female	O	36	0	2
24	Oregon-R	Female	O	37	0	2
25	W1118	Female	O	36	2	2
26	Oregon-R	Female	C	38	0	2
27	DGRP-627	Male	Y	38	1	2
28	W1118	Male	Y	36	1	2
29	Oregon-R	Male	O	38	0	2
30	W1118	Male	C	39	0	2
31	Oregon-R	Male	Y	37	0	2
32	W1118	Male	Y	37	0	2
33	Oregon-R	Female	C	38	0	2
34	DGRP-627	Female	C	38	0	2
35	W1118	Female	O	38	0	2
36	W1118	Male	C	37	0	2
37	Oregon-R	Female	C	38	0	2
38	Oregon-R	Male	O	39	0	2
39	Oregon-R	Female	Y	38	0	2
40	DGRP-627	Male	Y	37	0	2
41	Oregon-R	Male	Y	39	0	2
42	W1118	Female	Y	37	0	2
43	DGRP-627	Male	O	38	0	2
44	DGRP-627	Male	C	38	0	2
45	W1118	Female	C	37	0	2
46	DGRP-627	Male	Y	39	1	2
47	W1118	Female	C	37	1	2
48	Oregon-R	Female	C	38	0	2
49	W1118	Female	C	37	0	2
50	DGRP-627	Male	C	39	0	2
51	DGRP-627	Male	C	39	0	2
52	W1118	Male	O	38	0	2
53	Oregon-R	Male	C	37	0	2
54	W1118	Male	C	37	1	2
55	DGRP-627	Female	C	39	0	2
56	W1118	Male	C	38	1	2
57	DGRP-627	Male	C	39	1	2
58	W1118	Female	C	38	1	2
59	DGRP-627	Female	O	39	0	2
60	W1118	Male	O	38	0	2
61	Oregon-R	Male	C	37	1	2
62	Oregon-R	Female	Y	39	0	2
63	DGRP-627	Male	Y	39	1	2
64	W1118	Female	Y	38	2	2
65	DGRP-627	Female	Y	39	0	2
66	DGRP-627	Female	O	39	0	2
67	W1118	Male	Y	38	3	2
68	DGRP-627	Male	C	39	0	2
69	Oregon-R	Male	O	37	0	2
70	Oregon-R	Female	Y	39	0	2
71	Oregon-R	Male	O	38	0	2
72	Oregon-R	Male	O	37	0	2
73	W1118	Male	Y	38	0	2
74	DGRP-627	Female	O	39	1	2
75	W1118	Male	O	39	0	2
76	DGRP-627	Female	O	39	0	2
77	DGRP-627	Female	Y	39	0	2
78	Oregon-R	Male	Y	38	0	2
79	DGRP-627	Female	C	39	2	2
80	W1118	Male	O	37	1	2
81	DGRP-627	Male	O	39	1	2
82	DGRP-627	Male	O	39	0	2
83	Oregon-R	Female	Y	39	1	2
84	Oregon-R	Female	O	39	0	2
85	W1118	Female	Y	39	0	2
86	Oregon-R	Male	Y	39	0	2
87	W1118	Female	C	39	0	2
88	Oregon-R	Female	C	39	0	2
89	DGRP-627	Female	Y	39	0	2
90	Oregon-R	Male	C	39	0	2
1	Oregon-R	Female	Y	41	0	2
2	DGRP-627	Female	Y	41	1	2
3	W1118	Male	C	39	0	2
4	Oregon-R	Female	O	40	1	2
5	DGRP-627	Female	C	41	0	2
6	Oregon-R	Female	O	40	0	2
7	Oregon-R	Male	C	41	0	2
8	DGRP-627	Female	O	41	0	2
9	DGRP-627	Male	O	41	1	2
10	W1118	Male	Y	39	0	2
11	DGRP-627	Male	O	40	1	2
12	DGRP-627	Male	Y	41	1	2
13	DGRP-627	Female	C	41	1	2
14	Oregon-R	Male	Y	41	0	2
15	W1118	Male	O	39	2	2
16	W1118	Female	O	38	1	2
17	DGRP-627	Female	Y	41	1	2
18	W1118	Female	O	38	1	2
19	Oregon-R	Female	O	40	0	2
20	W1118	Female	Y	40	0	2
21	Oregon-R	Male	C	40	0	2
22	W1118	Female	Y	39	1	2
23	W1118	Female	O	39	0	2
24	Oregon-R	Female	O	40	0	2
25	W1118	Female	O	39	1	2
26	Oregon-R	Female	C	41	0	2
27	DGRP-627	Male	Y	41	1	2
28	W1118	Male	Y	39	1	2
29	Oregon-R	Male	O	41	0	2
30	W1118	Male	C	42	1	2
31	Oregon-R	Male	Y	40	0	2
32	W1118	Male	Y	40	0	2
33	Oregon-R	Female	C	41	0	2
34	DGRP-627	Female	C	41	0	2
35	W1118	Female	O	41	1	2
36	W1118	Male	C	40	0	2
37	Oregon-R	Female	C	41	0	2
38	Oregon-R	Male	O	42	4	2
39	Oregon-R	Female	Y	41	0	2
40	DGRP-627	Male	Y	40	0	2
41	Oregon-R	Male	Y	42	0	2
42	W1118	Female	Y	40	0	2
43	DGRP-627	Male	O	41	0	2
44	DGRP-627	Male	C	41	0	2
45	W1118	Female	C	40	0	2
46	DGRP-627	Male	Y	42	0	2
47	W1118	Female	C	40	2	2
48	Oregon-R	Female	C	41	0	2
49	W1118	Female	C	40	0	2
50	DGRP-627	Male	C	42	0	2
51	DGRP-627	Male	C	42	0	2
52	W1118	Male	O	41	1	2
53	Oregon-R	Male	C	40	0	2
54	W1118	Male	C	40	0	2
55	DGRP-627	Female	C	42	0	2
56	W1118	Male	C	41	2	2
57	DGRP-627	Male	C	42	0	2
58	W1118	Female	C	41	0	2
59	DGRP-627	Female	O	42	0	2
60	W1118	Male	O	41	0	2
61	Oregon-R	Male	C	40	0	2
62	Oregon-R	Female	Y	42	0	2
63	DGRP-627	Male	Y	42	2	2
64	W1118	Female	Y	41	0	2
65	DGRP-627	Female	Y	42	0	2
66	DGRP-627	Female	O	42	0	2
67	W1118	Male	Y	41	2	2
68	DGRP-627	Male	C	42	0	2
69	Oregon-R	Male	O	40	0	2
70	Oregon-R	Female	Y	42	0	2
71	Oregon-R	Male	O	41	0	2
72	Oregon-R	Male	O	40	0	2
73	W1118	Male	Y	41	1	2
74	DGRP-627	Female	O	42	1	2
75	W1118	Male	O	42	4	2
76	DGRP-627	Female	O	42	1	2
77	DGRP-627	Female	Y	42	0	2
78	Oregon-R	Male	Y	41	2	2
79	DGRP-627	Female	C	42	1	2
80	W1118	Male	O	40	7	2
81	DGRP-627	Male	O	42	0	2
82	DGRP-627	Male	O	42	0	2
83	Oregon-R	Female	Y	42	0	2
84	Oregon-R	Female	O	42	1	2
85	W1118	Female	Y	42	0	2
86	Oregon-R	Male	Y	42	0	2
87	W1118	Female	C	42	1	2
88	Oregon-R	Female	C	42	0	2
89	DGRP-627	Female	Y	42	0	2
90	Oregon-R	Male	C	42	1	2
1	Oregon-R	Female	Y	43	0	2
2	DGRP-627	Female	Y	43	0	2
3	W1118	Male	C	41	0	2
4	Oregon-R	Female	O	42	1	2
5	DGRP-627	Female	C	43	0	2
6	Oregon-R	Female	O	42	0	2
7	Oregon-R	Male	C	43	0	2
8	DGRP-627	Female	O	43	1	2
9	DGRP-627	Male	O	43	2	2
10	W1118	Male	Y	41	1	2
11	DGRP-627	Male	O	42	0	2
12	DGRP-627	Male	Y	43	0	2
13	DGRP-627	Female	C	43	2	2
14	Oregon-R	Male	Y	43	0	2
15	W1118	Male	O	41	2	2
16	W1118	Female	O	40	1	2
17	DGRP-627	Female	Y	43	0	2
18	W1118	Female	O	40	1	2
19	Oregon-R	Female	O	42	0	2
20	W1118	Female	Y	42	1	2
21	Oregon-R	Male	C	42	1	2
22	W1118	Female	Y	41	0	2
23	W1118	Female	O	41	0	2
24	Oregon-R	Female	O	42	0	2
25	W1118	Female	O	41	0	2
26	Oregon-R	Female	C	43	0	2
27	DGRP-627	Male	Y	43	1	2
28	W1118	Male	Y	41	3	2
29	Oregon-R	Male	O	43	1	2
30	W1118	Male	C	44	0	2
31	Oregon-R	Male	Y	42	1	2
32	W1118	Male	Y	42	0	2
33	Oregon-R	Female	C	43	0	2
34	DGRP-627	Female	C	43	0	2
35	W1118	Female	O	43	0	2
36	W1118	Male	C	42	0	2
37	Oregon-R	Female	C	43	0	2
38	Oregon-R	Male	O	44	0	2
39	Oregon-R	Female	Y	43	0	2
40	DGRP-627	Male	Y	42	0	2
41	Oregon-R	Male	Y	44	0	2
42	W1118	Female	Y	42	0	2
43	DGRP-627	Male	O	43	0	2
44	DGRP-627	Male	C	43	0	2
45	W1118	Female	C	42	0	2
46	DGRP-627	Male	Y	44	0	2
47	W1118	Female	C	42	1	2
48	Oregon-R	Female	C	43	0	2
49	W1118	Female	C	42	0	2
50	DGRP-627	Male	C	44	0	2
51	DGRP-627	Male	C	44	0	2
52	W1118	Male	O	43	3	2
53	Oregon-R	Male	C	42	0	2
54	W1118	Male	C	42	1	2
55	DGRP-627	Female	C	44	0	2
56	W1118	Male	C	43	0	2
57	DGRP-627	Male	C	44	1	2
58	W1118	Female	C	43	0	2
59	DGRP-627	Female	O	44	0	2
60	W1118	Male	O	43	0	2
61	Oregon-R	Male	C	42	0	2
62	Oregon-R	Female	Y	44	0	2
63	DGRP-627	Male	Y	44	0	2
64	W1118	Female	Y	43	0	2
65	DGRP-627	Female	Y	44	0	2
66	DGRP-627	Female	O	44	0	2
67	W1118	Male	Y	43	1	2
68	DGRP-627	Male	C	44	0	2
69	Oregon-R	Male	O	42	0	2
70	Oregon-R	Female	Y	44	0	2
71	Oregon-R	Male	O	43	0	2
72	Oregon-R	Male	O	42	3	2
73	W1118	Male	Y	43	0	2
74	DGRP-627	Female	O	44	1	2
75	W1118	Male	O	44	1	2
76	DGRP-627	Female	O	44	1	2
77	DGRP-627	Female	Y	44	0	2
78	Oregon-R	Male	Y	43	0	2
79	DGRP-627	Female	C	44	0	2
80	W1118	Male	O	42	2	2
81	DGRP-627	Male	O	44	0	2
82	DGRP-627	Male	O	44	0	2
83	Oregon-R	Female	Y	44	1	2
84	Oregon-R	Female	O	44	0	2
85	W1118	Female	Y	44	0	2
86	Oregon-R	Male	Y	44	2	2
87	W1118	Female	C	44	0	2
88	Oregon-R	Female	C	44	1	2
89	DGRP-627	Female	Y	44	0	2
90	Oregon-R	Male	C	44	0	2
1	Oregon-R	Female	Y	45	0	2
2	DGRP-627	Female	Y	45	0	2
3	W1118	Male	C	43	0	2
4	Oregon-R	Female	O	44	0	2
5	DGRP-627	Female	C	45	0	2
6	Oregon-R	Female	O	44	0	2
7	Oregon-R	Male	C	45	0	2
8	DGRP-627	Female	O	45	1	2
9	DGRP-627	Male	O	45	0	2
10	W1118	Male	Y	43	0	2
11	DGRP-627	Male	O	44	0	2
12	DGRP-627	Male	Y	45	0	2
13	DGRP-627	Female	C	45	0	2
14	Oregon-R	Male	Y	45	0	2
15	W1118	Male	O	43	1	2
16	W1118	Female	O	42	0	2
17	DGRP-627	Female	Y	45	0	2
18	W1118	Female	O	42	0	2
19	Oregon-R	Female	O	44	0	2
20	W1118	Female	Y	44	1	2
21	Oregon-R	Male	C	44	1	2
22	W1118	Female	Y	43	2	2
23	W1118	Female	O	43	0	2
24	Oregon-R	Female	O	44	0	2
25	W1118	Female	O	43	0	2
26	Oregon-R	Female	C	45	1	2
27	DGRP-627	Male	Y	45	1	2
28	W1118	Male	Y	43	1	2
29	Oregon-R	Male	O	45	1	2
30	W1118	Male	C	46	2	2
31	Oregon-R	Male	Y	44	0	2
32	W1118	Male	Y	44	0	2
33	Oregon-R	Female	C	45	0	2
34	DGRP-627	Female	C	45	0	2
35	W1118	Female	O	45	0	2
36	W1118	Male	C	44	0	2
37	Oregon-R	Female	C	45	0	2
38	Oregon-R	Male	O	46	1	2
39	Oregon-R	Female	Y	45	0	2
40	DGRP-627	Male	Y	44	0	2
41	Oregon-R	Male	Y	46	0	2
42	W1118	Female	Y	44	0	2
43	DGRP-627	Male	O	45	0	2
44	DGRP-627	Male	C	45	1	2
45	W1118	Female	C	44	0	2
46	DGRP-627	Male	Y	46	0	2
47	W1118	Female	C	44	0	2
48	Oregon-R	Female	C	45	0	2
49	W1118	Female	C	44	0	2
50	DGRP-627	Male	C	46	2	2
51	DGRP-627	Male	C	46	0	2
52	W1118	Male	O	45	1	2
53	Oregon-R	Male	C	44	0	2
54	W1118	Male	C	44	1	2
55	DGRP-627	Female	C	46	1	2
56	W1118	Male	C	45	1	2
57	DGRP-627	Male	C	46	0	2
58	W1118	Female	C	45	0	2
59	DGRP-627	Female	O	46	0	2
60	W1118	Male	O	45	0	2
61	Oregon-R	Male	C	44	0	2
62	Oregon-R	Female	Y	46	0	2
63	DGRP-627	Male	Y	46	1	2
64	W1118	Female	Y	45	0	2
65	DGRP-627	Female	Y	46	0	2
66	DGRP-627	Female	O	46	0	2
67	W1118	Male	Y	45	0	2
68	DGRP-627	Male	C	46	0	2
69	Oregon-R	Male	O	44	0	2
70	Oregon-R	Female	Y	46	0	2
71	Oregon-R	Male	O	45	0	2
72	Oregon-R	Male	O	44	0	2
73	W1118	Male	Y	45	0	2
74	DGRP-627	Female	O	46	1	2
75	W1118	Male	O	46	1	2
76	DGRP-627	Female	O	46	2	2
77	DGRP-627	Female	Y	46	1	2
78	Oregon-R	Male	Y	45	0	2
79	DGRP-627	Female	C	46	0	2
80	W1118	Male	O	44	2	2
81	DGRP-627	Male	O	46	0	2
82	DGRP-627	Male	O	46	0	2
83	Oregon-R	Female	Y	46	0	2
84	Oregon-R	Female	O	46	1	2
85	W1118	Female	Y	46	0	2
86	Oregon-R	Male	Y	46	0	2
87	W1118	Female	C	46	1	2
88	Oregon-R	Female	C	46	0	2
89	DGRP-627	Female	Y	46	0	2
90	Oregon-R	Male	C	46	1	2
1	Oregon-R	Female	Y	48	0	2
2	DGRP-627	Female	Y	48	0	2
3	W1118	Male	C	46	1	2
4	Oregon-R	Female	O	47	0	2
5	DGRP-627	Female	C	48	0	2
6	Oregon-R	Female	O	47	0	2
7	Oregon-R	Male	C	48	1	2
8	DGRP-627	Female	O	48	0	2
9	DGRP-627	Male	O	48	0	2
10	W1118	Male	Y	46	3	2
11	DGRP-627	Male	O	47	0	2
12	DGRP-627	Male	Y	48	0	2
13	DGRP-627	Female	C	48	0	2
14	Oregon-R	Male	Y	48	0	2
15	W1118	Male	O	46	0	2
16	W1118	Female	O	45	0	2
17	DGRP-627	Female	Y	48	1	2
18	W1118	Female	O	45	0	2
19	Oregon-R	Female	O	47	0	2
20	W1118	Female	Y	47	0	2
21	Oregon-R	Male	C	47	0	2
22	W1118	Female	Y	46	1	2
23	W1118	Female	O	46	0	2
24	Oregon-R	Female	O	47	2	2
25	W1118	Female	O	46	0	2
26	Oregon-R	Female	C	48	0	2
27	DGRP-627	Male	Y	48	0	2
28	W1118	Male	Y	46	1	2
29	Oregon-R	Male	O	48	0	2
30	W1118	Male	C	49	3	2
31	Oregon-R	Male	Y	47	1	2
32	W1118	Male	Y	47	0	2
33	Oregon-R	Female	C	48	0	2
34	DGRP-627	Female	C	48	0	2
35	W1118	Female	O	48	1	2
36	W1118	Male	C	47	0	2
37	Oregon-R	Female	C	48	0	2
38	Oregon-R	Male	O	49	0	2
39	Oregon-R	Female	Y	48	0	2
40	DGRP-627	Male	Y	47	0	2
41	Oregon-R	Male	Y	49	0	2
42	W1118	Female	Y	47	0	2
43	DGRP-627	Male	O	48	0	2
44	DGRP-627	Male	C	48	0	2
45	W1118	Female	C	47	0	2
46	DGRP-627	Male	Y	49	5	2
47	W1118	Female	C	47	0	2
48	Oregon-R	Female	C	48	0	2
49	W1118	Female	C	47	0	2
50	DGRP-627	Male	C	49	4	2
51	DGRP-627	Male	C	49	0	2
52	W1118	Male	O	48	3	2
53	Oregon-R	Male	C	47	0	2
54	W1118	Male	C	47	0	2
55	DGRP-627	Female	C	49	1	2
56	W1118	Male	C	48	0	2
57	DGRP-627	Male	C	49	1	2
58	W1118	Female	C	48	1	2
59	DGRP-627	Female	O	49	2	2
60	W1118	Male	O	48	0	2
61	Oregon-R	Male	C	47	0	2
62	Oregon-R	Female	Y	49	0	2
63	DGRP-627	Male	Y	49	3	2
64	W1118	Female	Y	48	2	2
65	DGRP-627	Female	Y	49	0	2
66	DGRP-627	Female	O	49	0	2
67	W1118	Male	Y	48	4	2
68	DGRP-627	Male	C	49	4	2
69	Oregon-R	Male	O	47	0	2
70	Oregon-R	Female	Y	49	0	2
71	Oregon-R	Male	O	48	1	2
72	Oregon-R	Male	O	47	0	2
73	W1118	Male	Y	48	1	2
74	DGRP-627	Female	O	49	3	2
75	W1118	Male	O	49	0	2
76	DGRP-627	Female	O	49	2	2
77	DGRP-627	Female	Y	49	2	2
78	Oregon-R	Male	Y	48	0	2
79	DGRP-627	Female	C	49	1	2
80	W1118	Male	O	47	0	2
81	DGRP-627	Male	O	49	3	2
82	DGRP-627	Male	O	49	5	2
83	Oregon-R	Female	Y	49	0	2
84	Oregon-R	Female	O	49	2	2
85	W1118	Female	Y	49	2	2
86	Oregon-R	Male	Y	49	1	2
87	W1118	Female	C	49	1	2
88	Oregon-R	Female	C	49	0	2
89	DGRP-627	Female	Y	49	0	2
90	Oregon-R	Male	C	49	1	2
1	Oregon-R	Female	Y	50	0	2
2	DGRP-627	Female	Y	50	0	2
3	W1118	Male	C	48	0	2
4	Oregon-R	Female	O	49	0	2
5	DGRP-627	Female	C	50	0	2
6	Oregon-R	Female	O	49	0	2
7	Oregon-R	Male	C	50	0	2
8	DGRP-627	Female	O	50	0	2
9	DGRP-627	Male	O	50	0	2
10	W1118	Male	Y	48	2	2
11	DGRP-627	Male	O	49	0	2
12	DGRP-627	Male	Y	50	1	2
13	DGRP-627	Female	C	50	0	2
14	Oregon-R	Male	Y	50	0	2
15	W1118	Male	O	48	0	2
16	W1118	Female	O	47	0	2
17	DGRP-627	Female	Y	50	1	2
18	W1118	Female	O	47	0	2
19	Oregon-R	Female	O	49	0	2
20	W1118	Female	Y	49	0	2
21	Oregon-R	Male	C	49	0	2
22	W1118	Female	Y	48	3	2
23	W1118	Female	O	48	0	2
24	Oregon-R	Female	O	49	0	2
25	W1118	Female	O	48	1	2
26	Oregon-R	Female	C	50	0	2
27	DGRP-627	Male	Y	50	0	2
28	W1118	Male	Y	48	1	2
29	Oregon-R	Male	O	50	0	2
30	W1118	Male	C	51	0	2
31	Oregon-R	Male	Y	49	1	2
32	W1118	Male	Y	49	0	2
33	Oregon-R	Female	C	50	1	2
34	DGRP-627	Female	C	50	0	2
35	W1118	Female	O	50	0	2
36	W1118	Male	C	49	0	2
37	Oregon-R	Female	C	50	0	2
38	Oregon-R	Male	O	51	0	2
39	Oregon-R	Female	Y	50	0	2
40	DGRP-627	Male	Y	49	0	2
41	Oregon-R	Male	Y	51	0	2
42	W1118	Female	Y	49	0	2
43	DGRP-627	Male	O	50	0	2
44	DGRP-627	Male	C	50	0	2
45	W1118	Female	C	49	2	2
46	DGRP-627	Male	Y	51	0	2
47	W1118	Female	C	49	0	2
48	Oregon-R	Female	C	50	3	2
49	W1118	Female	C	49	0	2
50	DGRP-627	Male	C	51	0	2
51	DGRP-627	Male	C	51	0	2
52	W1118	Male	O	50	0	2
53	Oregon-R	Male	C	49	0	2
54	W1118	Male	C	49	3	2
55	DGRP-627	Female	C	51	0	2
56	W1118	Male	C	50	0	2
57	DGRP-627	Male	C	51	3	2
58	W1118	Female	C	50	0	2
59	DGRP-627	Female	O	51	0	2
60	W1118	Male	O	50	0	2
61	Oregon-R	Male	C	49	0	2
62	Oregon-R	Female	Y	51	0	2
63	DGRP-627	Male	Y	51	2	2
64	W1118	Female	Y	50	0	2
65	DGRP-627	Female	Y	51	0	2
66	DGRP-627	Female	O	51	0	2
67	W1118	Male	Y	50	0	2
68	DGRP-627	Male	C	51	3	2
69	Oregon-R	Male	O	49	0	2
70	Oregon-R	Female	Y	51	0	2
71	Oregon-R	Male	O	50	0	2
72	Oregon-R	Male	O	49	1	2
73	W1118	Male	Y	50	1	2
74	DGRP-627	Female	O	51	0	2
75	W1118	Male	O	51	1	2
76	DGRP-627	Female	O	51	1	2
77	DGRP-627	Female	Y	51	0	2
78	Oregon-R	Male	Y	50	2	2
79	DGRP-627	Female	C	51	0	2
80	W1118	Male	O	49	2	2
81	DGRP-627	Male	O	51	1	2
82	DGRP-627	Male	O	51	1	2
83	Oregon-R	Female	Y	51	1	2
84	Oregon-R	Female	O	51	0	2
85	W1118	Female	Y	51	0	2
86	Oregon-R	Male	Y	51	0	2
87	W1118	Female	C	51	0	2
88	Oregon-R	Female	C	51	0	2
89	DGRP-627	Female	Y	51	1	2
90	Oregon-R	Male	C	51	0	2
1	Oregon-R	Female	Y	52	2	2
2	DGRP-627	Female	Y	52	0	2
3	W1118	Male	C	50	1	2
4	Oregon-R	Female	O	51	0	2
5	DGRP-627	Female	C	52	0	2
6	Oregon-R	Female	O	51	0	2
7	Oregon-R	Male	C	52	1	2
8	DGRP-627	Female	O	52	0	2
9	DGRP-627	Male	O	52	0	2
10	W1118	Male	Y	50	0	2
11	DGRP-627	Male	O	51	1	2
12	DGRP-627	Male	Y	52	0	2
13	DGRP-627	Female	C	52	0	2
14	Oregon-R	Male	Y	52	3	2
15	W1118	Male	O	50	1	2
16	W1118	Female	O	49	1	2
17	DGRP-627	Female	Y	52	2	2
18	W1118	Female	O	49	0	2
19	Oregon-R	Female	O	51	0	2
20	W1118	Female	Y	51	0	2
21	Oregon-R	Male	C	51	3	2
22	W1118	Female	Y	50	2	2
23	W1118	Female	O	50	0	2
24	Oregon-R	Female	O	51	0	2
25	W1118	Female	O	50	1	2
26	Oregon-R	Female	C	52	0	2
27	DGRP-627	Male	Y	52	0	2
28	W1118	Male	Y	50	0	2
29	Oregon-R	Male	O	52	0	2
30	W1118	Male	C	53	3	2
31	Oregon-R	Male	Y	51	0	2
32	W1118	Male	Y	51	0	2
33	Oregon-R	Female	C	52	0	2
34	DGRP-627	Female	C	52	0	2
35	W1118	Female	O	52	2	2
36	W1118	Male	C	51	0	2
37	Oregon-R	Female	C	52	0	2
38	Oregon-R	Male	O	53	0	2
39	Oregon-R	Female	Y	52	0	2
40	DGRP-627	Male	Y	51	0	2
41	Oregon-R	Male	Y	53	0	2
42	W1118	Female	Y	51	0	2
43	DGRP-627	Male	O	52	0	2
44	DGRP-627	Male	C	52	0	2
45	W1118	Female	C	51	0	2
46	DGRP-627	Male	Y	53	2	2
47	W1118	Female	C	51	0	2
48	Oregon-R	Female	C	52	1	2
49	W1118	Female	C	51	0	2
50	DGRP-627	Male	C	53	0	2
51	DGRP-627	Male	C	53	0	2
52	W1118	Male	O	52	4	2
53	Oregon-R	Male	C	51	0	2
54	W1118	Male	C	51	0	2
55	DGRP-627	Female	C	53	0	2
56	W1118	Male	C	52	1	2
57	DGRP-627	Male	C	53	1	2
58	W1118	Female	C	52	2	2
59	DGRP-627	Female	O	53	0	2
60	W1118	Male	O	52	0	2
61	Oregon-R	Male	C	51	0	2
62	Oregon-R	Female	Y	53	0	2
63	DGRP-627	Male	Y	53	0	2
64	W1118	Female	Y	52	0	2
65	DGRP-627	Female	Y	53	0	2
66	DGRP-627	Female	O	53	0	2
67	W1118	Male	Y	52	3	2
68	DGRP-627	Male	C	53	0	2
69	Oregon-R	Male	O	51	0	2
70	Oregon-R	Female	Y	53	1	2
71	Oregon-R	Male	O	52	0	2
72	Oregon-R	Male	O	51	0	2
73	W1118	Male	Y	52	2	2
74	DGRP-627	Female	O	53	1	2
75	W1118	Male	O	53	0	2
76	DGRP-627	Female	O	53	2	2
77	DGRP-627	Female	Y	53	0	2
78	Oregon-R	Male	Y	52	1	2
79	DGRP-627	Female	C	53	2	2
80	W1118	Male	O	51	0	2
81	DGRP-627	Male	O	53	2	2
82	DGRP-627	Male	O	53	1	2
83	Oregon-R	Female	Y	53	0	2
84	Oregon-R	Female	O	53	0	2
85	W1118	Female	Y	53	0	2
86	Oregon-R	Male	Y	53	1	2
87	W1118	Female	C	53	0	2
88	Oregon-R	Female	C	53	0	2
89	DGRP-627	Female	Y	53	0	2
90	Oregon-R	Male	C	53	1	2
1	Oregon-R	Female	Y	55	0	2
2	DGRP-627	Female	Y	55	0	2
3	W1118	Male	C	53	2	2
4	Oregon-R	Female	O	54	0	2
5	DGRP-627	Female	C	55	0	2
6	Oregon-R	Female	O	54	1	2
7	Oregon-R	Male	C	55	0	2
8	DGRP-627	Female	O	55	0	2
9	DGRP-627	Male	O	55	3	2
10	W1118	Male	Y	53	4	2
11	DGRP-627	Male	O	54	2	2
12	DGRP-627	Male	Y	55	1	2
13	DGRP-627	Female	C	55	1	2
14	Oregon-R	Male	Y	55	0	2
15	W1118	Male	O	53	2	2
16	W1118	Female	O	52	2	2
17	DGRP-627	Female	Y	55	0	2
18	W1118	Female	O	52	0	2
19	Oregon-R	Female	O	54	0	2
20	W1118	Female	Y	54	0	2
21	Oregon-R	Male	C	54	1	2
22	W1118	Female	Y	53	2	2
23	W1118	Female	O	53	0	2
24	Oregon-R	Female	O	54	4	2
25	W1118	Female	O	53	0	2
26	Oregon-R	Female	C	55	0	2
27	DGRP-627	Male	Y	55	3	2
28	W1118	Male	Y	53	4	2
29	Oregon-R	Male	O	55	1	2
30	W1118	Male	C	56	1	2
31	Oregon-R	Male	Y	54	3	2
32	W1118	Male	Y	54	0	2
33	Oregon-R	Female	C	55	3	2
34	DGRP-627	Female	C	55	0	2
35	W1118	Female	O	55	2	2
36	W1118	Male	C	54	0	2
37	Oregon-R	Female	C	55	0	2
38	Oregon-R	Male	O	56	5	2
39	Oregon-R	Female	Y	55	0	2
40	DGRP-627	Male	Y	54	0	2
41	Oregon-R	Male	Y	56	0	2
42	W1118	Female	Y	54	0	2
43	DGRP-627	Male	O	55	0	2
44	DGRP-627	Male	C	55	0	2
45	W1118	Female	C	54	1	2
46	DGRP-627	Male	Y	56	2	2
47	W1118	Female	C	54	1	2
48	Oregon-R	Female	C	55	0	2
49	W1118	Female	C	54	0	2
50	DGRP-627	Male	C	56	2	2
51	DGRP-627	Male	C	56	0	2
52	W1118	Male	O	55	0	2
53	Oregon-R	Male	C	54	0	2
54	W1118	Male	C	54	1	2
55	DGRP-627	Female	C	56	1	2
56	W1118	Male	C	55	0	2
57	DGRP-627	Male	C	56	2	2
58	W1118	Female	C	55	0	2
59	DGRP-627	Female	O	56	2	2
60	W1118	Male	O	55	0	2
61	Oregon-R	Male	C	54	2	2
62	Oregon-R	Female	Y	56	0	2
63	DGRP-627	Male	Y	56	3	2
64	W1118	Female	Y	55	1	2
65	DGRP-627	Female	Y	56	0	2
66	DGRP-627	Female	O	56	0	2
67	W1118	Male	Y	55	2	2
68	DGRP-627	Male	C	56	4	2
69	Oregon-R	Male	O	54	0	2
70	Oregon-R	Female	Y	56	1	2
71	Oregon-R	Male	O	55	0	2
72	Oregon-R	Male	O	54	2	2
73	W1118	Male	Y	55	6	2
74	DGRP-627	Female	O	56	0	2
75	W1118	Male	O	56	1	2
76	DGRP-627	Female	O	56	0	2
77	DGRP-627	Female	Y	56	2	2
78	Oregon-R	Male	Y	55	1	2
79	DGRP-627	Female	C	56	1	2
80	W1118	Male	O	54	1	2
81	DGRP-627	Male	O	56	2	2
82	DGRP-627	Male	O	56	4	2
83	Oregon-R	Female	Y	56	1	2
84	Oregon-R	Female	O	56	0	2
85	W1118	Female	Y	56	2	2
86	Oregon-R	Male	Y	56	0	2
87	W1118	Female	C	56	2	2
88	Oregon-R	Female	C	56	2	2
89	DGRP-627	Female	Y	56	2	2
90	Oregon-R	Male	C	56	1	2

## Sheet: Oxidative Stress Assay
Tube #	Genotype	Sex	Treatment	Age	Deaths	Status	Cohort
1	DGRP-627	Male	Y	0	0	2	1
2	DGRP-627	Male	O	0	0	2	1
3	DGRP-627	Male	Y	0	0	2	1
4	DGRP-627	Male	O	0	0	2	1
5	DGRP-627	Male	C	0	0	2	1
6	DGRP-627	Male	C	0	0	2	1
7	DGRP-627	Female	O	0	0	2	1
8	DGRP-627	Female	Y	0	0	2	1
9	DGRP-627	Female	O	0	0	2	1
10	DGRP-627	Female	A	0	0	2	1
11	DGRP-627	Male	A	0	0	2	1
12	DGRP-627	Male	O	0	0	2	1
13	DGRP-627	Male	O	0	0	2	1
14	DGRP-627	Male	Y	0	0	2	1
15	DGRP-627	Female	Y	0	0	2	1
16	DGRP-627	Female	O	0	0	2	1
17	DGRP-627	Male	A	0	0	2	1
18	DGRP-627	Male	O	0	0	2	1
19	DGRP-627	Female	C	0	0	2	1
20	DGRP-627	Female	Y	0	0	2	1
21	DGRP-627	Male	C	0	0	2	1
22	DGRP-627	Female	A	0	0	2	1
23	DGRP-627	Female	Y	0	0	2	1
24	DGRP-627	Male	Y	0	0	2	1
25	DGRP-627	Female	C	0	1	2	1
26	DGRP-627	Female	O	0	0	2	1
27	DGRP-627	Female	O	0	0	2	1
28	DGRP-627	Male	C	0	0	2	1
29	DGRP-627	Male	Y	0	0	2	1
30	DGRP-627	Female	Y	0	0	2	1
31	DGRP-627	Female	C	0	0	2	1
32	DGRP-627	Female	A	0	0	2	1
33	DGRP-627	Female	C	0	1	2	1
34	DGRP-627	Male	A	0	0	2	1
35	DGRP-627	Female	A	0	0	2	1
36	DGRP-627	Female	C	0	0	2	1
37	DGRP-627	Male	A	0	0	2	1
38	DGRP-627	Male	A	0	0	2	1
39	DGRP-627	Male	C	0	0	2	1
40	DGRP-627	Female	A	0	0	2	1
1	DGRP-627	Male	Y	9	4	2	1
2	DGRP-627	Male	O	9	7	2	1
3	DGRP-627	Male	Y	9	3	2	1
4	DGRP-627	Male	O	9	6	2	1
5	DGRP-627	Male	C	9	4	2	1
6	DGRP-627	Male	C	9	5	2	1
7	DGRP-627	Female	O	9	5	2	1
8	DGRP-627	Female	Y	9	5	2	1
9	DGRP-627	Female	O	9	7	2	1
10	DGRP-627	Female	A	9	7	2	1
11	DGRP-627	Male	A	9	5	2	1
12	DGRP-627	Male	O	9	6	2	1
13	DGRP-627	Male	O	9	7	2	1
14	DGRP-627	Male	Y	9	3	2	1
15	DGRP-627	Female	Y	9	7	2	1
16	DGRP-627	Female	O	9	4	2	1
17	DGRP-627	Male	A	9	2	2	1
18	DGRP-627	Male	O	9	7	2	1
19	DGRP-627	Female	C	9	6	2	1
20	DGRP-627	Female	Y	9	2	2	1
21	DGRP-627	Male	C	9	4	2	1
22	DGRP-627	Female	A	9	5	2	1
23	DGRP-627	Female	Y	9	4	2	1
24	DGRP-627	Male	Y	9	4	2	1
25	DGRP-627	Female	C	9	3	2	1
26	DGRP-627	Female	O	9	5	2	1
27	DGRP-627	Female	O	9	1	2	1
28	DGRP-627	Male	C	9	4	2	1
29	DGRP-627	Male	Y	9	6	2	1
30	DGRP-627	Female	Y	9	6	2	1
31	DGRP-627	Female	C	9	5	2	1
32	DGRP-627	Female	A	9	8	2	1
33	DGRP-627	Female	C	9	6	2	1
34	DGRP-627	Male	A	9	6	2	1
35	DGRP-627	Female	A	9	2	2	1
36	DGRP-627	Female	C	9	7	2	1
37	DGRP-627	Male	A	9	5	2	1
38	DGRP-627	Male	A	9	5	2	1
39	DGRP-627	Male	C	9	7	2	1
40	DGRP-627	Female	A	9	4	2	1
1	DGRP-627	Male	Y	13	2	2	1
2	DGRP-627	Male	O	13	2	2	1
3	DGRP-627	Male	Y	13	2	2	1
4	DGRP-627	Male	O	13	7	2	1
5	DGRP-627	Male	C	13	5	2	1
6	DGRP-627	Male	C	13	8	2	1
7	DGRP-627	Female	O	13	0	2	1
8	DGRP-627	Female	Y	13	2	2	1
9	DGRP-627	Female	O	13	5	2	1
10	DGRP-627	Female	A	13	3	2	1
11	DGRP-627	Male	A	13	7	2	1
12	DGRP-627	Male	O	13	5	2	1
13	DGRP-627	Male	O	13	6	2	1
14	DGRP-627	Male	Y	13	9	2	1
15	DGRP-627	Female	Y	13	1	2	1
16	DGRP-627	Female	O	13	3	2	1
17	DGRP-627	Male	A	13	4	2	1
18	DGRP-627	Male	O	13	5	2	1
19	DGRP-627	Female	C	13	5	2	1
20	DGRP-627	Female	Y	13	2	2	1
21	DGRP-627	Male	C	13	4	2	1
22	DGRP-627	Female	A	13	5	2	1
23	DGRP-627	Female	Y	13	2	2	1
24	DGRP-627	Male	Y	13	4	2	1
25	DGRP-627	Female	C	13	4	2	1
26	DGRP-627	Female	O	13	2	2	1
27	DGRP-627	Female	O	13	4	2	1
28	DGRP-627	Male	C	13	2	2	1
29	DGRP-627	Male	Y	13	4	2	1
30	DGRP-627	Female	Y	13	0	2	1
31	DGRP-627	Female	C	13	3	2	1
32	DGRP-627	Female	A	13	2	2	1
33	DGRP-627	Female	C	13	1	2	1
34	DGRP-627	Male	A	13	3	2	1
35	DGRP-627	Female	A	13	4	2	1
36	DGRP-627	Female	C	13	1	2	1
37	DGRP-627	Male	A	13	5	2	1
38	DGRP-627	Male	A	13	8	2	1
39	DGRP-627	Male	C	13	3	2	1
40	DGRP-627	Female	A	13	2	2	1
1	DGRP-627	Male	Y	17	2	2	1
2	DGRP-627	Male	O	17	2	2	1
3	DGRP-627	Male	Y	17	0	2	1
4	DGRP-627	Male	O	17	0	2	1
5	DGRP-627	Male	C	17	1	2	1
6	DGRP-627	Male	C	17	1	2	1
7	DGRP-627	Female	O	17	1	2	1
8	DGRP-627	Female	Y	17	1	2	1
9	DGRP-627	Female	O	17	1	2	1
10	DGRP-627	Female	A	17	2	2	1
11	DGRP-627	Male	A	17	1	2	1
12	DGRP-627	Male	O	17	1	2	1
13	DGRP-627	Male	O	17	0	2	1
14	DGRP-627	Male	Y	17	2	2	1
15	DGRP-627	Female	Y	17	1	2	1
16	DGRP-627	Female	O	17	0	2	1
17	DGRP-627	Male	A	17	2	2	1
18	DGRP-627	Male	O	17	1	2	1
19	DGRP-627	Female	C	17	1	2	1
20	DGRP-627	Female	Y	17	0	2	1
21	DGRP-627	Male	C	17	1	2	1
22	DGRP-627	Female	A	17	2	2	1
23	DGRP-627	Female	Y	17	0	2	1
24	DGRP-627	Male	Y	17	1	2	1
25	DGRP-627	Female	C	17	1	2	1
26	DGRP-627	Female	O	17	0	2	1
27	DGRP-627	Female	O	17	1	2	1
28	DGRP-627	Male	C	17	2	2	1
29	DGRP-627	Male	Y	17	0	2	1
30	DGRP-627	Female	Y	17	2	2	1
31	DGRP-627	Female	C	17	1	2	1
32	DGRP-627	Female	A	17	0	2	1
33	DGRP-627	Female	C	17	0	2	1
34	DGRP-627	Male	A	17	1	2	1
35	DGRP-627	Female	A	17	0	2	1
36	DGRP-627	Female	C	17	1	2	1
37	DGRP-627	Male	A	17	0	2	1
38	DGRP-627	Male	A	17	0	2	1
39	DGRP-627	Male	C	17	0	2	1
40	DGRP-627	Female	A	17	0	2	1
1	DGRP-627	Male	Y	23	3	2	1
2	DGRP-627	Male	O	23	0	2	1
3	DGRP-627	Male	Y	23	1	2	1
4	DGRP-627	Male	O	23	0	2	1
5	DGRP-627	Male	C	23	4	2	1
6	DGRP-627	Male	C	23	0	2	1
7	DGRP-627	Female	O	23	0	2	1
8	DGRP-627	Female	Y	23	0	2	1
9	DGRP-627	Female	O	23	0	2	1
10	DGRP-627	Female	A	23	1	2	1
11	DGRP-627	Male	A	23	1	2	1
12	DGRP-627	Male	O	23	3	2	1
13	DGRP-627	Male	O	23	1	2	1
14	DGRP-627	Male	Y	23	0	2	1
15	DGRP-627	Female	Y	23	1	2	1
16	DGRP-627	Female	O	23	0	2	1
17	DGRP-627	Male	A	23	0	2	1
18	DGRP-627	Male	O	23	0	2	1
19	DGRP-627	Female	C	23	0	2	1
20	DGRP-627	Female	Y	23	2	2	1
21	DGRP-627	Male	C	23	0	2	1
22	DGRP-627	Female	A	23	0	2	1
23	DGRP-627	Female	Y	23	2	2	1
24	DGRP-627	Male	Y	23	0	2	1
25	DGRP-627	Female	C	23	0	2	1
26	DGRP-627	Female	O	23	1	2	1
27	DGRP-627	Female	O	23	1	2	1
28	DGRP-627	Male	C	23	3	2	1
29	DGRP-627	Male	Y	23	0	2	1
30	DGRP-627	Female	Y	23	1	2	1
31	DGRP-627	Female	C	23	1	2	1
32	DGRP-627	Female	A	23	0	2	1
33	DGRP-627	Female	C	23	2	2	1
34	DGRP-627	Male	A	23	0	2	1
35	DGRP-627	Female	A	23	1	2	1
36	DGRP-627	Female	C	23	2	2	1
37	DGRP-627	Male	A	23	0	2	1
38	DGRP-627	Male	A	23	0	2	1
39	DGRP-627	Male	C	23	0	2	1
40	DGRP-627	Female	A	23	1	2	1
1	DGRP-627	Male	Y	31	4	2	1
2	DGRP-627	Male	O	31	0	2	1
3	DGRP-627	Male	Y	31	1	2	1
4	DGRP-627	Male	O	31	0	2	1
5	DGRP-627	Male	C	31	0	2	1
6	DGRP-627	Male	C	31	0	2	1
7	DGRP-627	Female	O	31	1	2	1
8	DGRP-627	Female	Y	31	1	2	1
9	DGRP-627	Female	O	31	1	2	1
10	DGRP-627	Female	A	31	0	2	1
11	DGRP-627	Male	A	31	1	2	1
12	DGRP-627	Male	O	31	0	2	1
13	DGRP-627	Male	O	31	0	2	1
14	DGRP-627	Male	Y	31	0	2	1
15	DGRP-627	Female	Y	31	2	2	1
16	DGRP-627	Female	O	31	1	2	1
17	DGRP-627	Male	A	31	1	2	1
18	DGRP-627	Male	O	31	1	2	1
19	DGRP-627	Female	C	31	1	2	1
20	DGRP-627	Female	Y	31	0	2	1
21	DGRP-627	Male	C	31	0	2	1
22	DGRP-627	Female	A	31	1	2	1
23	DGRP-627	Female	Y	31	0	2	1
24	DGRP-627	Male	Y	31	0	2	1
25	DGRP-627	Female	C	31	4	2	1
26	DGRP-627	Female	O	31	2	2	1
27	DGRP-627	Female	O	31	1	2	1
28	DGRP-627	Male	C	31	0	2	1
29	DGRP-627	Male	Y	31	0	2	1
30	DGRP-627	Female	Y	31	0	2	1
31	DGRP-627	Female	C	31	0	2	1
32	DGRP-627	Female	A	31	1	2	1
33	DGRP-627	Female	C	31	3	2	1
34	DGRP-627	Male	A	31	2	2	1
35	DGRP-627	Female	A	31	3	2	1
36	DGRP-627	Female	C	31	0	2	1
37	DGRP-627	Male	A	31	1	2	1
38	DGRP-627	Male	A	31	1	2	1
39	DGRP-627	Male	C	31	1	2	1
40	DGRP-627	Female	A	31	2	2	1
1	DGRP-627	Male	Y	35	0	2	1
2	DGRP-627	Male	O	35	0	2	1
3	DGRP-627	Male	Y	35	0	2	1
4	DGRP-627	Male	O	35	0	2	1
5	DGRP-627	Male	C	35	0	2	1
6	DGRP-627	Male	C	35	0	2	1
7	DGRP-627	Female	O	35	0	2	1
8	DGRP-627	Female	Y	35	0	2	1
9	DGRP-627	Female	O	35	0	2	1
10	DGRP-627	Female	A	35	0	2	1
11	DGRP-627	Male	A	35	0	2	1
12	DGRP-627	Male	O	35	0	2	1
13	DGRP-627	Male	O	35	0	2	1
14	DGRP-627	Male	Y	35	0	2	1
15	DGRP-627	Female	Y	35	1	2	1
16	DGRP-627	Female	O	35	0	2	1
17	DGRP-627	Male	A	35	0	2	1
18	DGRP-627	Male	O	35	0	2	1
19	DGRP-627	Female	C	35	0	2	1
20	DGRP-627	Female	Y	35	0	2	1
21	DGRP-627	Male	C	35	0	2	1
22	DGRP-627	Female	A	35	0	2	1
23	DGRP-627	Female	Y	35	0	2	1
24	DGRP-627	Male	Y	35	0	2	1
25	DGRP-627	Female	C	35	0	2	1
26	DGRP-627	Female	O	35	0	2	1
27	DGRP-627	Female	O	35	0	2	1
28	DGRP-627	Male	C	35	0	2	1
29	DGRP-627	Male	Y	35	0	2	1
30	DGRP-627	Female	Y	35	0	2	1
31	DGRP-627	Female	C	35	0	2	1
32	DGRP-627	Female	A	35	1	2	1
33	DGRP-627	Female	C	35	0	2	1
34	DGRP-627	Male	A	35	0	2	1
35	DGRP-627	Female	A	35	0	2	1
36	DGRP-627	Female	C	35	1	2	1
37	DGRP-627	Male	A	35	0	2	1
38	DGRP-627	Male	A	35	0	2	1
39	DGRP-627	Male	C	35	0	2	1
40	DGRP-627	Female	A	35	1	2	1
1	DGRP-627	Male	Y	39	0	2	1
2	DGRP-627	Male	O	39	0	2	1
3	DGRP-627	Male	Y	39	0	2	1
4	DGRP-627	Male	O	39	0	2	1
5	DGRP-627	Male	C	39	0	2	1
6	DGRP-627	Male	C	39	0	2	1
7	DGRP-627	Female	O	39	0	2	1
8	DGRP-627	Female	Y	39	0	2	1
9	DGRP-627	Female	O	39	0	2	1
10	DGRP-627	Female	A	39	0	2	1
11	DGRP-627	Male	A	39	0	2	1
12	DGRP-627	Male	O	39	0	2	1
13	DGRP-627	Male	O	39	0	2	1
14	DGRP-627	Male	Y	39	0	2	1
15	DGRP-627	Female	Y	39	0	2	1
16	DGRP-627	Female	O	39	0	2	1
17	DGRP-627	Male	A	39	0	2	1
18	DGRP-627	Male	O	39	0	2	1
19	DGRP-627	Female	C	39	2	2	1
20	DGRP-627	Female	Y	39	0	2	1
21	DGRP-627	Male	C	39	0	2	1
22	DGRP-627	Female	A	39	1	2	1
23	DGRP-627	Female	Y	39	0	2	1
24	DGRP-627	Male	Y	39	0	2	1
25	DGRP-627	Female	C	39	1	2	1
26	DGRP-627	Female	O	39	0	2	1
27	DGRP-627	Female	O	39	1	2	1
28	DGRP-627	Male	C	39	0	2	1
29	DGRP-627	Male	Y	39	0	2	1
30	DGRP-627	Female	Y	39	1	2	1
31	DGRP-627	Female	C	39	1	2	1
32	DGRP-627	Female	A	39	0	2	1
33	DGRP-627	Female	C	39	0	2	1
34	DGRP-627	Male	A	39	0	2	1
35	DGRP-627	Female	A	39	0	2	1
36	DGRP-627	Female	C	39	0	2	1
37	DGRP-627	Male	A	39	0	2	1
38	DGRP-627	Male	A	39	0	2	1
39	DGRP-627	Male	C	39	0	2	1
40	DGRP-627	Female	A	39	1	2	1
1	DGRP-627	Male	Y	43	0	2	1
2	DGRP-627	Male	O	43	0	2	1
3	DGRP-627	Male	Y	43	0	2	1
4	DGRP-627	Male	O	43	0	2	1
5	DGRP-627	Male	C	43	0	2	1
6	DGRP-627	Male	C	43	0	2	1
7	DGRP-627	Female	O	43	1	2	1
8	DGRP-627	Female	Y	43	0	2	1
9	DGRP-627	Female	O	43	1	2	1
10	DGRP-627	Female	A	43	0	2	1
11	DGRP-627	Male	A	43	0	2	1
12	DGRP-627	Male	O	43	0	2	1
13	DGRP-627	Male	O	43	0	2	1
14	DGRP-627	Male	Y	43	0	2	1
15	DGRP-627	Female	Y	43	0	2	1
16	DGRP-627	Female	O	43	1	2	1
17	DGRP-627	Male	A	43	0	2	1
18	DGRP-627	Male	O	43	0	2	1
19	DGRP-627	Female	C	43	0	2	1
20	DGRP-627	Female	Y	43	0	2	1
21	DGRP-627	Male	C	43	0	2	1
22	DGRP-627	Female	A	43	1	2	1
23	DGRP-627	Female	Y	43	1	2	1
24	DGRP-627	Male	Y	43	0	2	1
25	DGRP-627	Female	C	43	0	2	1
26	DGRP-627	Female	O	43	0	2	1
27	DGRP-627	Female	O	43	0	2	1
28	DGRP-627	Male	C	43	0	2	1
29	DGRP-627	Male	Y	43	0	2	1
30	DGRP-627	Female	Y	43	0	2	1
31	DGRP-627	Female	C	43	0	2	1
32	DGRP-627	Female	A	43	0	2	1
33	DGRP-627	Female	C	43	1	2	1
34	DGRP-627	Male	A	43	0	2	1
35	DGRP-627	Female	A	43	0	2	1
36	DGRP-627	Female	C	43	1	2	1
37	DGRP-627	Male	A	43	0	2	1
38	DGRP-627	Male	A	43	0	2	1
39	DGRP-627	Male	C	43	0	2	1
40	DGRP-627	Female	A	43	0	2	1
1	DGRP-627	Male	Y	47	0	2	1
2	DGRP-627	Male	O	47	0	2	1
3	DGRP-627	Male	Y	47	0	2	1
4	DGRP-627	Male	O	47	0	2	1
5	DGRP-627	Male	C	47	0	2	1
6	DGRP-627	Male	C	47	0	2	1
7	DGRP-627	Female	O	47	2	2	1
8	DGRP-627	Female	Y	47	1	2	1
9	DGRP-627	Female	O	47	0	2	1
10	DGRP-627	Female	A	47	1	2	1
11	DGRP-627	Male	A	47	0	2	1
12	DGRP-627	Male	O	47	0	2	1
13	DGRP-627	Male	O	47	0	2	1
14	DGRP-627	Male	Y	47	0	2	1
15	DGRP-627	Female	Y	47	0	2	1
16	DGRP-627	Female	O	47	0	2	1
17	DGRP-627	Male	A	47	0	2	1
18	DGRP-627	Male	O	47	0	2	1
19	DGRP-627	Female	C	47	0	2	1
20	DGRP-627	Female	Y	47	2	2	1
21	DGRP-627	Male	C	47	0	2	1
22	DGRP-627	Female	A	47	0	2	1
23	DGRP-627	Female	Y	47	2	2	1
24	DGRP-627	Male	Y	47	0	2	1
25	DGRP-627	Female	C	47	0	2	1
26	DGRP-627	Female	O	47	1	2	1
27	DGRP-627	Female	O	47	1	2	1
28	DGRP-627	Male	C	47	0	2	1
29	DGRP-627	Male	Y	47	0	2	1
30	DGRP-627	Female	Y	47	1	2	1
31	DGRP-627	Female	C	47	0	2	1
32	DGRP-627	Female	A	47	0	2	1
33	DGRP-627	Female	C	47	0	2	1
34	DGRP-627	Male	A	47	0	2	1
35	DGRP-627	Female	A	47	1	2	1
36	DGRP-627	Female	C	47	0	2	1
37	DGRP-627	Male	A	47	0	2	1
38	DGRP-627	Male	A	47	0	2	1
39	DGRP-627	Male	C	47	0	2	1
40	DGRP-627	Female	A	47	0	2	2
2	W1118	Male	C	0	0	2	2
3	Oregon-R	Male	Y	0	0	2	2
4	DGRP-627	Male	C	0	0	2	2
5	Oregon-R	Female	O	0	0	2	2
6	DGRP-627	Female	C	0	0	2	2
7	DGRP-627	Male	Y	0	0	2	2
8	Oregon-R	Female	O	0	0	2	2
9	W1118	Female	C	0	0	2	2
10	DGRP-627	Male	O	0	0	2	2
11	Oregon-R	Male	O	0	0	2	2
12	DGRP-627	Female	O	0	0	2	2
13	Oregon-R	Female	C	0	0	2	2
14	DGRP-627	Female	O	0	0	2	2
15	W1118	Male	O	0	0	2	2
16	Oregon-R	Male	O	0	0	2	2
17	Oregon-R	Female	O	0	0	2	2
18	W1118	Female	Y	0	0	2	2
19	W1118	Female	Y	0	0	2	2
20	DGRP-627	Male	Y	0	0	2	2
21	Oregon-R	Male	Y	0	0	2	2
22	DGRP-627	Female	O	0	0	2	2
23	W1118	Male	O	0	0	2	2
24	Oregon-R	Male	Y	0	0	2	2
25	Oregon-R	Female	C	0	0	2	2
26	Oregon-R	Male	Y	0	0	2	2
27	Oregon-R	Female	C	0	0	2	2
28	Oregon-R	Male	O	0	0	2	2
29	Oregon-R	Male	Y	0	0	2	2
30	Oregon-R	Male	C	0	0	2	2
31	W1118	Male	C	0	0	2	2
32	DGRP-627	Female	Y	0	0	2	2
33	Oregon-R	Female	C	0	0	2	2
34	W1118	Female	O	0	0	2	2
35	Oregon-R	Male	O	0	0	2	2
36	Oregon-R	Female	Y	0	0	2	2
37	W1118	Female	C	0	0	2	2
38	W1118	Female	O	0	0	2	2
39	Oregon-R	Female	Y	0	0	2	2
40	W1118	Female	Y	0	0	2	2
41	Oregon-R	Female	O	0	0	2	2
42	W1118	Male	C	0	0	2	2
43	W1118	Female	O	0	0	2	2
44	W1118	Female	Y	0	0	2	2
45	DGRP-627	Female	C	0	0	2	2
46	DGRP-627	Male	C	0	0	2	2
47	W1118	Male	O	0	0	2	2
48	W1118	Male	Y	0	0	2	2
49	DGRP-627	Male	Y	0	0	2	2
50	Oregon-R	Female	C	0	0	2	2
51	W1118	Male	Y	0	0	2	2
52	DGRP-627	Male	C	0	0	2	2
53	Oregon-R	Female	Y	0	0	2	2
54	Oregon-R	Male	O	0	0	2	2
55	W1118	Female	C	0	0	2	2
56	W1118	Female	O	0	0	2	2
57	Oregon-R	Male	C	0	0	2	2
58	DGRP-627	Male	O	0	0	2	2
59	Oregon-R	Male	C	0	0	2	2
60	W1118	Male	Y	0	0	2	2
61	DGRP-627	Female	C	0	0	2	2
62	Oregon-R	Male	C	0	0	2	2
63	DGRP-627	Male	Y	0	0	2	2
64	W1118	Male	O	0	0	2	2
65	DGRP-627	Female	Y	0	0	2	2
66	W1118	Female	O	0	0	2	2
67	DGRP-627	Female	C	0	0	2	2
68	DGRP-627	Male	O	0	0	2	2
69	Oregon-R	Male	C	0	0	2	2
70	W1118	Male	C	0	0	2	2
71	DGRP-627	Female	Y	0	0	2	2
72	W1118	Male	C	0	0	2	2
73	DGRP-627	Male	C	0	0	2	2
74	DGRP-627	Male	C	0	0	2	2
75	DGRP-627	Male	Y	0	0	2	2
76	Oregon-R	Female	Y	0	0	2	2
77	Oregon-R	Female	O	0	0	2	2
78	W1118	Female	C	0	0	2	2
79	DGRP-627	Female	Y	0	0	2	2
80	W1118	Female	C	0	0	2	2
81	DGRP-627	Male	O	0	0	2	2
82	DGRP-627	Female	Y	0	0	2	2
83	W1118	Female	Y	0	0	2	2
84	DGRP-627	Male	O	0	0	2	2
85	W1118	Male	Y	0	0	2	2
86	W1118	Male	O	0	0	2	2
87	DGRP-627	Female	O	0	0	2	2
88	DGRP-627	Female	C	0	0	2	2
89	Oregon-R	Female	Y	0	0	2	2
90	DGRP-627	Female	O	0	0	2	2
1	W1118	Male	Y	6	0	2	2
2	W1118	Male	C	6	0	2	2
3	Oregon-R	Male	Y	6	2	2	2
4	DGRP-627	Male	C	6	1	2	2
5	Oregon-R	Female	O	6	3	2	2
6	DGRP-627	Female	C	6	2	2	2
7	DGRP-627	Male	Y	6	0	2	2
8	Oregon-R	Female	O	6	3	2	2
9	W1118	Female	C	6	0	2	2
10	DGRP-627	Male	O	6	0	2	2
11	Oregon-R	Male	O	6	4	2	2
12	DGRP-627	Female	O	6	1	2	2
13	Oregon-R	Female	C	6	0	2	2
14	DGRP-627	Female	O	6	2	2	2
15	W1118	Male	O	6	0	2	2
16	Oregon-R	Male	O	6	0	2	2
17	Oregon-R	Female	O	6	1	2	2
18	W1118	Female	Y	6	0	2	2
19	W1118	Female	Y	6	0	2	2
20	DGRP-627	Male	Y	6	0	2	2
21	Oregon-R	Male	Y	6	3	2	2
22	DGRP-627	Female	O	6	1	2	2
23	W1118	Male	O	6	0	2	2
24	Oregon-R	Male	Y	6	1	2	2
25	Oregon-R	Female	C	6	0	2	2
26	Oregon-R	Male	Y	6	1	2	2
27	Oregon-R	Female	C	6	1	2	2
28	Oregon-R	Male	O	6	2	2	2
29	Oregon-R	Male	Y	6	2	2	2
30	Oregon-R	Male	C	6	0	2	2
31	W1118	Male	C	6	4	2	2
32	DGRP-627	Female	Y	6	0	2	2
33	Oregon-R	Female	C	6	0	2	2
34	W1118	Female	O	6	0	2	2
35	Oregon-R	Male	O	6	0	2	2
36	Oregon-R	Female	Y	6	1	2	2
37	W1118	Female	C	6	0	2	2
38	W1118	Female	O	6	0	2	2
39	Oregon-R	Female	Y	6	0	2	2
40	W1118	Female	Y	6	0	2	2
41	Oregon-R	Female	O	6	1	2	2
42	W1118	Male	C	6	1	2	2
43	W1118	Female	O	6	0	2	2
44	W1118	Female	Y	6	0	2	2
45	DGRP-627	Female	C	6	0	2	2
46	DGRP-627	Male	C	6	0	2	2
47	W1118	Male	O	6	0	2	2
48	W1118	Male	Y	6	0	2	2
49	DGRP-627	Male	Y	6	0	2	2
50	Oregon-R	Female	C	6	0	2	2
51	W1118	Male	Y	6	2	2	2
52	DGRP-627	Male	C	6	2	2	2
53	Oregon-R	Female	Y	6	0	2	2
54	Oregon-R	Male	O	6	3	2	2
55	W1118	Female	C	6	0	2	2
56	W1118	Female	O	6	0	2	2
57	Oregon-R	Male	C	6	0	2	2
58	DGRP-627	Male	O	6	0	2	2
59	Oregon-R	Male	C	6	0	2	2
60	W1118	Male	Y	6	0	2	2
61	DGRP-627	Female	C	6	0	2	2
62	Oregon-R	Male	C	6	1	2	2
63	DGRP-627	Male	Y	6	0	2	2
64	W1118	Male	O	6	0	2	2
65	DGRP-627	Female	Y	6	0	2	2
66	W1118	Female	O	6	0	2	2
67	DGRP-627	Female	C	6	1	2	2
68	DGRP-627	Male	O	6	0	2	2
69	Oregon-R	Male	C	6	0	2	2
70	W1118	Male	C	6	0	2	2
71	DGRP-627	Female	Y	6	0	2	2
72	W1118	Male	C	6	1	2	2
73	DGRP-627	Male	C	6	1	2	2
74	DGRP-627	Male	C	6	0	2	2
75	DGRP-627	Male	Y	6	0	2	2
76	Oregon-R	Female	Y	6	1	2	2
77	Oregon-R	Female	O	6	0	2	2
78	W1118	Female	C	6	0	2	2
79	DGRP-627	Female	Y	6	0	2	2
80	W1118	Female	C	6	0	2	2
81	DGRP-627	Male	O	6	0	2	2
82	DGRP-627	Female	Y	6	0	2	2
83	W1118	Female	Y	6	0	2	2
84	DGRP-627	Male	O	6	0	2	2
85	W1118	Male	Y	6	1	2	2
86	W1118	Male	O	6	1	2	2
87	DGRP-627	Female	O	6	1	2	2
88	DGRP-627	Female	C	6	0	2	2
89	Oregon-R	Female	Y	6	1	2	2
90	DGRP-627	Female	O	6	1	2	2
1	W1118	Male	Y	12	0	2	2
2	W1118	Male	C	12	2	2	2
3	Oregon-R	Male	Y	12	1	2	2
4	DGRP-627	Male	C	12	1	2	2
5	Oregon-R	Female	O	12	1	2	2
6	DGRP-627	Female	C	12	0	2	2
7	DGRP-627	Male	Y	12	1	2	2
8	Oregon-R	Female	O	12	1	2	2
9	W1118	Female	C	12	0	2	2
10	DGRP-627	Male	O	12	1	2	2
11	Oregon-R	Male	O	12	1	2	2
12	DGRP-627	Female	O	12	1	2	2
13	Oregon-R	Female	C	12	2	2	2
14	DGRP-627	Female	O	12	0	2	2
15	W1118	Male	O	12	0	2	2
16	Oregon-R	Male	O	12	2	2	2
17	Oregon-R	Female	O	12	0	2	2
18	W1118	Female	Y	12	0	2	2
19	W1118	Female	Y	12	0	2	2
20	DGRP-627	Male	Y	12	0	2	2
21	Oregon-R	Male	Y	12	1	2	2
22	DGRP-627	Female	O	12	2	2	2
23	W1118	Male	O	12	1	2	2
24	Oregon-R	Male	Y	12	0	2	2
25	Oregon-R	Female	C	12	1	2	2
26	Oregon-R	Male	Y	12	0	2	2
27	Oregon-R	Female	C	12	1	2	2
28	Oregon-R	Male	O	12	5	2	2
29	Oregon-R	Male	Y	12	2	2	2
30	Oregon-R	Male	C	12	1	2	2
31	W1118	Male	C	12	0	2	2
32	DGRP-627	Female	Y	12	0	2	2
33	Oregon-R	Female	C	12	2	2	2
34	W1118	Female	O	12	0	2	2
35	Oregon-R	Male	O	12	4	2	2
36	Oregon-R	Female	Y	12	1	2	2
37	W1118	Female	C	12	0	2	2
38	W1118	Female	O	12	0	2	2
39	Oregon-R	Female	Y	12	1	2	2
40	W1118	Female	Y	12	1	2	2
41	Oregon-R	Female	O	12	0	2	2
42	W1118	Male	C	12	0	2	2
43	W1118	Female	O	12	0	2	2
44	W1118	Female	Y	12	0	2	2
45	DGRP-627	Female	C	12	1	2	2
46	DGRP-627	Male	C	12	1	2	2
47	W1118	Male	O	12	0	2	2
48	W1118	Male	Y	12	0	2	2
49	DGRP-627	Male	Y	12	1	2	2
50	Oregon-R	Female	C	12	2	2	2
51	W1118	Male	Y	12	0	2	2
52	DGRP-627	Male	C	12	2	2	2
53	Oregon-R	Female	Y	12	1	2	2
54	Oregon-R	Male	O	12	1	2	2
55	W1118	Female	C	12	1	2	2
56	W1118	Female	O	12	0	2	2
57	Oregon-R	Male	C	12	0	2	2
58	DGRP-627	Male	O	12	5	2	2
59	Oregon-R	Male	C	12	2	2	2
60	W1118	Male	Y	12	0	2	2
61	DGRP-627	Female	C	12	0	2	2
62	Oregon-R	Male	C	12	3	2	2
63	DGRP-627	Male	Y	12	0	2	2
64	W1118	Male	O	12	0	2	2
65	DGRP-627	Female	Y	12	1	2	2
66	W1118	Female	O	12	0	2	2
67	DGRP-627	Female	C	12	0	2	2
68	DGRP-627	Male	O	12	1	2	2
69	Oregon-R	Male	C	12	0	2	2
70	W1118	Male	C	12	1	2	2
71	DGRP-627	Female	Y	12	0	2	2
72	W1118	Male	C	12	0	2	2
73	DGRP-627	Male	C	12	1	2	2
74	DGRP-627	Male	C	12	0	2	2
75	DGRP-627	Male	Y	12	1	2	2
76	Oregon-R	Female	Y	12	0	2	2
77	Oregon-R	Female	O	12	2	2	2
78	W1118	Female	C	12	1	2	2
79	DGRP-627	Female	Y	12	0	2	2
80	W1118	Female	C	12	1	2	2
81	DGRP-627	Male	O	12	1	2	2
82	DGRP-627	Female	Y	12	3	2	2
83	W1118	Female	Y	12	0	2	2
84	DGRP-627	Male	O	12	1	2	2
85	W1118	Male	Y	12	1	2	2
86	W1118	Male	O	12	1	2	2
87	DGRP-627	Female	O	12	1	2	2
88	DGRP-627	Female	C	12	2	2	2
89	Oregon-R	Female	Y	12	1	2	2
90	DGRP-627	Female	O	12	1	2	2
1	W1118	Male	Y	22	3	2	2
2	W1118	Male	C	22	1	2	2
3	Oregon-R	Male	Y	22	5	2	2
4	DGRP-627	Male	C	22	0	2	2
5	Oregon-R	Female	O	22	4	2	2
6	DGRP-627	Female	C	22	3	2	2
7	DGRP-627	Male	Y	22	1	2	2
8	Oregon-R	Female	O	22	3	2	2
9	W1118	Female	C	22	1	2	2
10	DGRP-627	Male	O	22	4	2	2
11	Oregon-R	Male	O	22	2	2	2
12	DGRP-627	Female	O	22	2	2	2
13	Oregon-R	Female	C	22	3	2	2
14	DGRP-627	Female	O	22	5	2	2
15	W1118	Male	O	22	1	2	2
16	Oregon-R	Male	O	22	2	2	2
17	Oregon-R	Female	O	22	0	2	2
18	W1118	Female	Y	22	0	2	2
19	W1118	Female	Y	22	0	2	2
20	DGRP-627	Male	Y	22	1	2	2
21	Oregon-R	Male	Y	22	1	2	2
22	DGRP-627	Female	O	22	2	2	2
23	W1118	Male	O	22	0	2	2
24	Oregon-R	Male	Y	22	2	2	2
25	Oregon-R	Female	C	22	7	2	2
26	Oregon-R	Male	Y	22	9	2	2
27	Oregon-R	Female	C	22	1	2	2
28	Oregon-R	Male	O	22	2	2	2
29	Oregon-R	Male	Y	22	1	2	2
30	Oregon-R	Male	C	22	6	2	2
31	W1118	Male	C	22	2	2	2
32	DGRP-627	Female	Y	22	1	2	2
33	Oregon-R	Female	C	22	3	2	2
34	W1118	Female	O	22	1	2	2
35	Oregon-R	Male	O	22	4	2	2
36	Oregon-R	Female	Y	22	1	2	2
37	W1118	Female	C	22	0	2	2
38	W1118	Female	O	22	0	2	2
39	Oregon-R	Female	Y	22	1	2	2
40	W1118	Female	Y	22	0	2	2
41	Oregon-R	Female	O	22	6	2	2
42	W1118	Male	C	22	0	2	2
43	W1118	Female	O	22	0	2	2
44	W1118	Female	Y	22	0	2	2
45	DGRP-627	Female	C	22	1	2	2
46	DGRP-627	Male	C	22	1	2	2
47	W1118	Male	O	22	2	2	2
48	W1118	Male	Y	22	3	2	2
49	DGRP-627	Male	Y	22	0	2	2
50	Oregon-R	Female	C	22	1	2	2
51	W1118	Male	Y	22	2	2	2
52	DGRP-627	Male	C	22	1	2	2
53	Oregon-R	Female	Y	22	5	2	2
54	Oregon-R	Male	O	22	7	2	2
55	W1118	Female	C	22	0	2	2
56	W1118	Female	O	22	1	2	2
57	Oregon-R	Male	C	22	3	2	2
58	DGRP-627	Male	O	22	3	2	2
59	Oregon-R	Male	C	22	4	2	2
60	W1118	Male	Y	22	1	2	2
61	DGRP-627	Female	C	22	1	2	2
62	Oregon-R	Male	C	22	7	2	2
63	DGRP-627	Male	Y	22	2	2	2
64	W1118	Male	O	22	1	2	2
65	DGRP-627	Female	Y	22	1	2	2
66	W1118	Female	O	22	1	2	2
67	DGRP-627	Female	C	22	1	2	2
68	DGRP-627	Male	O	22	5	2	2
69	Oregon-R	Male	C	22	8	2	2
70	W1118	Male	C	22	3	2	2
71	DGRP-627	Female	Y	22	0	2	2
72	W1118	Male	C	22	0	2	2
73	DGRP-627	Male	C	22	0	2	2
74	DGRP-627	Male	C	22	0	2	2
75	DGRP-627	Male	Y	22	4	2	2
76	Oregon-R	Female	Y	22	3	2	2
77	Oregon-R	Female	O	22	3	2	2
78	W1118	Female	C	22	0	2	2
79	DGRP-627	Female	Y	22	2	2	2
80	W1118	Female	C	22	1	2	2
81	DGRP-627	Male	O	22	3	2	2
82	DGRP-627	Female	Y	22	3	2	2
83	W1118	Female	Y	22	0	2	2
84	DGRP-627	Male	O	22	2	2	2
85	W1118	Male	Y	22	2	2	2
86	W1118	Male	O	22	0	2	2
87	DGRP-627	Female	O	22	5	2	2
88	DGRP-627	Female	C	22	0	2	2
89	Oregon-R	Female	Y	22	3	2	2
90	DGRP-627	Female	O	22	6	2	2
1	W1118	Male	Y	26	2	2	2
2	W1118	Male	C	26	0	2	2
3	Oregon-R	Male	Y	26	2	2	2
4	DGRP-627	Male	C	26	0	2	2
5	Oregon-R	Female	O	26	0	2	2
6	DGRP-627	Female	C	26	0	2	2
7	DGRP-627	Male	Y	26	2	2	2
8	Oregon-R	Female	O	26	2	2	2
9	W1118	Female	C	26	0	2	2
10	DGRP-627	Male	O	26	0	2	2
11	Oregon-R	Male	O	26	3	2	2
12	DGRP-627	Female	O	26	0	2	2
13	Oregon-R	Female	C	26	1	2	2
14	DGRP-627	Female	O	26	0	2	2
15	W1118	Male	O	26	0	2	2
16	Oregon-R	Male	O	26	2	2	2
17	Oregon-R	Female	O	26	1	2	2
18	W1118	Female	Y	26	0	2	2
19	W1118	Female	Y	26	0	2	2
20	DGRP-627	Male	Y	26	1	2	2
21	Oregon-R	Male	Y	26	2	2	2
22	DGRP-627	Female	O	26	3	2	2
23	W1118	Male	O	26	1	2	2
24	Oregon-R	Male	Y	26	1	2	2
25	Oregon-R	Female	C	26	6	2	2
26	Oregon-R	Male	Y	26	4	2	2
27	Oregon-R	Female	C	26	5	2	2
28	Oregon-R	Male	O	26	1	2	2
29	Oregon-R	Male	Y	26	4	2	2
30	Oregon-R	Male	C	26	1	2	2
31	W1118	Male	C	26	1	2	2
32	DGRP-627	Female	Y	26	1	2	2
33	Oregon-R	Female	C	26	1	2	2
34	W1118	Female	O	26	0	2	2
35	Oregon-R	Male	O	26	4	2	2
36	Oregon-R	Female	Y	26	3	2	2
37	W1118	Female	C	26	0	2	2
38	W1118	Female	O	26	0	2	2
39	Oregon-R	Female	Y	26	2	2	2
40	W1118	Female	Y	26	0	2	2
41	Oregon-R	Female	O	26	1	2	2
42	W1118	Male	C	26	3	2	2
43	W1118	Female	O	26	0	2	2
44	W1118	Female	Y	26	1	2	2
45	DGRP-627	Female	C	26	1	2	2
46	DGRP-627	Male	C	26	2	2	2
47	W1118	Male	O	26	0	2	2
48	W1118	Male	Y	26	2	2	2
49	DGRP-627	Male	Y	26	5	2	2
50	Oregon-R	Female	C	26	2	2	2
51	W1118	Male	Y	26	1	2	2
52	DGRP-627	Male	C	26	3	2	2
53	Oregon-R	Female	Y	26	2	2	2
54	Oregon-R	Male	O	26	1	2	2
55	W1118	Female	C	26	1	2	2
56	W1118	Female	O	26	0	2	2
57	Oregon-R	Male	C	26	1	2	2
58	DGRP-627	Male	O	26	0	2	2
59	Oregon-R	Male	C	26	2	2	2
60	W1118	Male	Y	26	1	2	2
61	DGRP-627	Female	C	26	2	2	2
62	Oregon-R	Male	C	26	0	2	2
63	DGRP-627	Male	Y	26	2	2	2
64	W1118	Male	O	26	0	2	2
65	DGRP-627	Female	Y	26	0	2	2
66	W1118	Female	O	26	0	2	2
67	DGRP-627	Female	C	26	1	2	2
68	DGRP-627	Male	O	26	0	2	2
69	Oregon-R	Male	C	26	1	2	2
70	W1118	Male	C	26	0	2	2
71	DGRP-627	Female	Y	26	3	2	2
72	W1118	Male	C	26	1	2	2
73	DGRP-627	Male	C	26	2	2	2
74	DGRP-627	Male	C	26	0	2	2
75	DGRP-627	Male	Y	26	1	2	2
76	Oregon-R	Female	Y	26	2	2	2
77	Oregon-R	Female	O	26	2	2	2
78	W1118	Female	C	26	0	2	2
79	DGRP-627	Female	Y	26	3	2	2
80	W1118	Female	C	26	0	2	2
81	DGRP-627	Male	O	26	1	2	2
82	DGRP-627	Female	Y	26	1	2	2
83	W1118	Female	Y	26	0	2	2
84	DGRP-627	Male	O	26	11	2	2
85	W1118	Male	Y	26	0	2	2
86	W1118	Male	O	26	1	2	2
87	DGRP-627	Female	O	26	2	2	2
88	DGRP-627	Female	C	26	2	2	2
89	Oregon-R	Female	Y	26	1	2	2
90	DGRP-627	Female	O	26	1	2	2
1	W1118	Male	Y	30	2	2	2
2	W1118	Male	C	30	3	2	2
3	Oregon-R	Male	Y	30	2	2	2
4	DGRP-627	Male	C	30	7	2	2
5	Oregon-R	Female	O	30	0	2	2
6	DGRP-627	Female	C	30	1	2	2
7	DGRP-627	Male	Y	30	6	2	2
8	Oregon-R	Female	O	30	4	2	2
9	W1118	Female	C	30	1	2	2
10	DGRP-627	Male	O	30	8	2	2
11	Oregon-R	Male	O	30	3	2	2
12	DGRP-627	Female	O	30	2	2	2
13	Oregon-R	Female	C	30	1	2	2
14	DGRP-627	Female	O	30	2	2	2
15	W1118	Male	O	30	1	2	2
16	Oregon-R	Male	O	30	6	2	2
17	Oregon-R	Female	O	30	2	2	2
18	W1118	Female	Y	30	0	2	2
19	W1118	Female	Y	30	0	2	2
20	DGRP-627	Male	Y	30	8	2	2
21	Oregon-R	Male	Y	30	6	2	2
22	DGRP-627	Female	O	30	3	2	2
23	W1118	Male	O	30	3	2	2
24	Oregon-R	Male	Y	30	9	2	2
25	Oregon-R	Female	C	30	4	2	2
26	Oregon-R	Male	Y	30	2	2	2
27	Oregon-R	Female	C	30	3	2	2
28	Oregon-R	Male	O	30	4	2	2
29	Oregon-R	Male	Y	30	5	2	2
30	Oregon-R	Male	C	30	8	2	2
31	W1118	Male	C	30	2	2	2
32	DGRP-627	Female	Y	30	3	2	2
33	Oregon-R	Female	C	30	3	2	2
34	W1118	Female	O	30	1	2	2
35	Oregon-R	Male	O	30	0	2	2
36	Oregon-R	Female	Y	30	1	2	2
37	W1118	Female	C	30	0	2	2
38	W1118	Female	O	30	0	2	2
39	Oregon-R	Female	Y	30	3	2	2
40	W1118	Female	Y	30	1	2	2
41	Oregon-R	Female	O	30	3	2	2
42	W1118	Male	C	30	4	2	2
43	W1118	Female	O	30	0	2	2
44	W1118	Female	Y	30	0	2	2
45	DGRP-627	Female	C	30	2	2	2
46	DGRP-627	Male	C	30	7	2	2
47	W1118	Male	O	30	1	2	2
48	W1118	Male	Y	30	2	2	2
49	DGRP-627	Male	Y	30	5	2	2
50	Oregon-R	Female	C	30	1	2	2
51	W1118	Male	Y	30	3	2	2
52	DGRP-627	Male	C	30	7	2	2
53	Oregon-R	Female	Y	30	4	2	2
54	Oregon-R	Male	O	30	4	2	2
55	W1118	Female	C	30	0	2	2
56	W1118	Female	O	30	0	2	2
57	Oregon-R	Male	C	30	3	2	2
58	DGRP-627	Male	O	30	6	2	2
59	Oregon-R	Male	C	30	8	2	2
60	W1118	Male	Y	30	3	2	2
61	DGRP-627	Female	C	30	6	2	2
62	Oregon-R	Male	C	30	4	2	2
63	DGRP-627	Male	Y	30	8	2	2
64	W1118	Male	O	30	1	2	2
65	DGRP-627	Female	Y	30	1	2	2
66	W1118	Female	O	30	0	2	2
67	DGRP-627	Female	C	30	2	2	2
68	DGRP-627	Male	O	30	4	2	2
69	Oregon-R	Male	C	30	4	2	2
70	W1118	Male	C	30	1	2	2
71	DGRP-627	Female	Y	30	2	2	2
72	W1118	Male	C	30	8	2	2
73	DGRP-627	Male	C	30	9	2	2
74	DGRP-627	Male	C	30	10	2	2
75	DGRP-627	Male	Y	30	7	2	2
76	Oregon-R	Female	Y	30	2	2	2
77	Oregon-R	Female	O	30	2	2	2
78	W1118	Female	C	30	1	2	2
79	DGRP-627	Female	Y	30	2	2	2
80	W1118	Female	C	30	1	2	2
81	DGRP-627	Male	O	30	5	2	2
82	DGRP-627	Female	Y	30	2	2	2
83	W1118	Female	Y	30	0	2	2
84	DGRP-627	Male	O	30	0	2	2
85	W1118	Male	Y	30	1	2	2
86	W1118	Male	O	30	2	2	2
87	DGRP-627	Female	O	30	3	2	2
88	DGRP-627	Female	C	30	2	2	2
89	Oregon-R	Female	Y	30	6	2	2
90	DGRP-627	Female	O	30	0	2	2
1	W1118	Male	Y	34	1	2	2
2	W1118	Male	C	34	5	2	2
3	Oregon-R	Male	Y	34	5	2	2
4	DGRP-627	Male	C	34	3	2	2
5	Oregon-R	Female	O	34	2	2	2
6	DGRP-627	Female	C	34	1	2	2
7	DGRP-627	Male	Y	34	0	2	2
8	Oregon-R	Female	O	34	0	2	2
9	W1118	Female	C	34	0	2	2
10	DGRP-627	Male	O	34	0	2	2
11	Oregon-R	Male	O	34	2	2	2
12	DGRP-627	Female	O	34	2	2	2
13	Oregon-R	Female	C	34	0	2	2
14	DGRP-627	Female	O	34	1	2	2
15	W1118	Male	O	34	1	2	2
16	Oregon-R	Male	O	34	0	2	2
17	Oregon-R	Female	O	34	4	2	2
18	W1118	Female	Y	34	1	2	2
19	W1118	Female	Y	34	0	2	2
20	DGRP-627	Male	Y	34	0	2	2
21	Oregon-R	Male	Y	34	3	2	2
22	DGRP-627	Female	O	34	0	2	2
23	W1118	Male	O	34	1	2	2
24	Oregon-R	Male	Y	34	2	2	2
25	Oregon-R	Female	C	34	0	2	2
26	Oregon-R	Male	Y	34	0	2	2
27	Oregon-R	Female	C	34	1	2	2
28	Oregon-R	Male	O	34	2	2	2
29	Oregon-R	Male	Y	34	1	2	2
30	Oregon-R	Male	C	34	0	2	2
31	W1118	Male	C	34	1	2	2
32	DGRP-627	Female	Y	34	2	2	2
33	Oregon-R	Female	C	34	1	2	2
34	W1118	Female	O	34	0	2	2
35	Oregon-R	Male	O	34	2	2	2
36	Oregon-R	Female	Y	34	3	2	2
37	W1118	Female	C	34	0	2	2
38	W1118	Female	O	34	0	2	2
39	Oregon-R	Female	Y	34	4	2	2
40	W1118	Female	Y	34	0	2	2
41	Oregon-R	Female	O	34	1	2	2
42	W1118	Male	C	34	0	2	2
43	W1118	Female	O	34	1	2	2
44	W1118	Female	Y	34	1	2	2
45	DGRP-627	Female	C	34	4	2	2
46	DGRP-627	Male	C	34	0	2	2
47	W1118	Male	O	34	0	2	2
48	W1118	Male	Y	34	3	2	2
49	DGRP-627	Male	Y	34	0	2	2
50	Oregon-R	Female	C	34	2	2	2
51	W1118	Male	Y	34	2	2	2
52	DGRP-627	Male	C	34	0	2	2
53	Oregon-R	Female	Y	34	1	2	2
54	Oregon-R	Male	O	34	1	2	2
55	W1118	Female	C	34	0	2	2
56	W1118	Female	O	34	0	2	2
57	Oregon-R	Male	C	34	4	2	2
58	DGRP-627	Male	O	34	1	2	2
59	Oregon-R	Male	C	34	0	2	2
60	W1118	Male	Y	34	2	2	2
61	DGRP-627	Female	C	34	0	2	2
62	Oregon-R	Male	C	34	1	2	2
63	DGRP-627	Male	Y	34	0	2	2
64	W1118	Male	O	34	2	2	2
65	DGRP-627	Female	Y	34	1	2	2
66	W1118	Female	O	34	1	2	2
67	DGRP-627	Female	C	34	2	2	2
68	DGRP-627	Male	O	34	0	2	2
69	Oregon-R	Male	C	34	1	2	2
70	W1118	Male	C	34	3	2	2
71	DGRP-627	Female	Y	34	1	2	2
72	W1118	Male	C	34	0	2	2
73	DGRP-627	Male	C	34	1	2	2
74	DGRP-627	Male	C	34	0	2	2
75	DGRP-627	Male	Y	34	0	2	2
76	Oregon-R	Female	Y	34	3	2	2
77	Oregon-R	Female	O	34	1	2	2
78	W1118	Female	C	34	2	2	2
79	DGRP-627	Female	Y	34	2	2	2
80	W1118	Female	C	34	0	2	2
81	DGRP-627	Male	O	34	0	2	2
82	DGRP-627	Female	Y	34	0	2	2
83	W1118	Female	Y	34	0	2	2
84	DGRP-627	Male	O	34	1	2	2
85	W1118	Male	Y	34	6	2	2
86	W1118	Male	O	34	0	2	2
87	DGRP-627	Female	O	34	3	2	2
88	DGRP-627	Female	C	34	2	2	2
89	Oregon-R	Female	Y	34	2	2	2
90	DGRP-627	Female	O	34	3	2	2
1	W1118	Male	Y	38	4	2	2
2	W1118	Male	C	38	2	2	2
3	Oregon-R	Male	Y	38	0	2	2
4	DGRP-627	Male	C	38	0	2	2
5	Oregon-R	Female	O	38	1	2	2
6	DGRP-627	Female	C	38	3	2	2
7	DGRP-627	Male	Y	38	0	2	2
8	Oregon-R	Female	O	38	1	2	2
9	W1118	Female	C	38	3	2	2
10	DGRP-627	Male	O	38	0	2	2
11	Oregon-R	Male	O	38	0	2	2
12	DGRP-627	Female	O	38	0	2	2
13	Oregon-R	Female	C	38	1	2	2
14	DGRP-627	Female	O	38	0	2	2
15	W1118	Male	O	38	1	2	2
16	Oregon-R	Male	O	38	0	2	2
17	Oregon-R	Female	O	38	1	2	2
18	W1118	Female	Y	38	0	2	2
19	W1118	Female	Y	38	1	2	2
20	DGRP-627	Male	Y	38	0	2	2
21	Oregon-R	Male	Y	38	0	2	2
22	DGRP-627	Female	O	38	0	2	2
23	W1118	Male	O	38	0	2	2
24	Oregon-R	Male	Y	38	1	2	2
25	Oregon-R	Female	C	38	0	2	2
26	Oregon-R	Male	Y	38	1	2	2
27	Oregon-R	Female	C	38	3	2	2
28	Oregon-R	Male	O	38	0	2	2
29	Oregon-R	Male	Y	38	0	2	2
30	Oregon-R	Male	C	38	0	2	2
31	W1118	Male	C	38	1	2	2
32	DGRP-627	Female	Y	38	1	2	2
33	Oregon-R	Female	C	38	2	2	2
34	W1118	Female	O	38	1	2	2
35	Oregon-R	Male	O	38	1	2	2
36	Oregon-R	Female	Y	38	0	2	2
37	W1118	Female	C	38	2	2	2
38	W1118	Female	O	38	1	2	2
39	Oregon-R	Female	Y	38	0	2	2
40	W1118	Female	Y	38	0	2	2
41	Oregon-R	Female	O	38	1	2	2
42	W1118	Male	C	38	1	2	2
43	W1118	Female	O	38	0	2	2
44	W1118	Female	Y	38	0	2	2
45	DGRP-627	Female	C	38	0	2	2
46	DGRP-627	Male	C	38	0	2	2
47	W1118	Male	O	38	0	2	2
48	W1118	Male	Y	38	4	2	2
49	DGRP-627	Male	Y	38	1	2	2
50	Oregon-R	Female	C	38	2	2	2
51	W1118	Male	Y	38	3	2	2
52	DGRP-627	Male	C	38	0	2	2
53	Oregon-R	Female	Y	38	1	2	2
54	Oregon-R	Male	O	38	0	2	2
55	W1118	Female	C	38	1	2	2
56	W1118	Female	O	38	0	2	2
57	Oregon-R	Male	C	38	5	2	2
58	DGRP-627	Male	O	38	0	2	2
59	Oregon-R	Male	C	38	0	2	2
60	W1118	Male	Y	38	5	2	2
61	DGRP-627	Female	C	38	0	2	2
62	Oregon-R	Male	C	38	0	2	2
63	DGRP-627	Male	Y	38	0	2	2
64	W1118	Male	O	38	0	2	2
65	DGRP-627	Female	Y	38	1	2	2
66	W1118	Female	O	38	2	2	2
67	DGRP-627	Female	C	38	0	2	2
68	DGRP-627	Male	O	38	0	2	2
69	Oregon-R	Male	C	38	1	2	2
70	W1118	Male	C	38	3	2	2
71	DGRP-627	Female	Y	38	1	2	2
72	W1118	Male	C	38	1	2	2
73	DGRP-627	Male	C	38	0	2	2
74	DGRP-627	Male	C	38	0	2	2
75	DGRP-627	Male	Y	38	0	2	2
76	Oregon-R	Female	Y	38	0	2	2
77	Oregon-R	Female	O	38	0	2	2
78	W1118	Female	C	38	2	2	2
79	DGRP-627	Female	Y	38	0	2	2
80	W1118	Female	C	38	0	2	2
81	DGRP-627	Male	O	38	0	2	2
82	DGRP-627	Female	Y	38	1	2	2
83	W1118	Female	Y	38	2	2	2
84	DGRP-627	Male	O	38	0	2	2
85	W1118	Male	Y	38	0	2	2
86	W1118	Male	O	38	0	2	2
87	DGRP-627	Female	O	38	0	2	2
88	DGRP-627	Female	C	38	0	2	2
89	Oregon-R	Female	Y	38	0	2	2
90	DGRP-627	Female	O	38	0	2	2
1	W1118	Male	Y	46	1	2	2
2	W1118	Male	C	46	0	2	2
3	Oregon-R	Male	Y	46	0	2	2
4	DGRP-627	Male	C	46	0	2	2
5	Oregon-R	Female	O	46	2	2	2
6	DGRP-627	Female	C	46	0	2	2
7	DGRP-627	Male	Y	46	0	2	2
8	Oregon-R	Female	O	46	4	2	2
9	W1118	Female	C	46	1	2	2
10	DGRP-627	Male	O	46	0	2	2
11	Oregon-R	Male	O	46	0	2	2
12	DGRP-627	Female	O	46	1	2	2
13	Oregon-R	Female	C	46	0	2	2
14	DGRP-627	Female	O	46	0	2	2
15	W1118	Male	O	46	0	2	2
16	Oregon-R	Male	O	46	1	2	2
17	Oregon-R	Female	O	46	2	2	2
18	W1118	Female	Y	46	3	2	2
19	W1118	Female	Y	46	1	2	2
20	DGRP-627	Male	Y	46	0	2	2
21	Oregon-R	Male	Y	46	0	2	2
22	DGRP-627	Female	O	46	0	2	2
23	W1118	Male	O	46	2	2	2
24	Oregon-R	Male	Y	46	0	2	2
25	Oregon-R	Female	C	46	0	2	2
26	Oregon-R	Male	Y	46	0	2	2
27	Oregon-R	Female	C	46	2	2	2
28	Oregon-R	Male	O	46	0	2	2
29	Oregon-R	Male	Y	46	0	2	2
30	Oregon-R	Male	C	46	0	2	2
31	W1118	Male	C	46	1	2	2
32	DGRP-627	Female	Y	46	1	2	2
33	Oregon-R	Female	C	46	0	2	2
34	W1118	Female	O	46	0	2	2
35	Oregon-R	Male	O	46	0	2	2
36	Oregon-R	Female	Y	46	1	2	2
37	W1118	Female	C	46	2	2	2
38	W1118	Female	O	46	3	2	2
39	Oregon-R	Female	Y	46	2	2	2
40	W1118	Female	Y	46	1	2	2
41	Oregon-R	Female	O	46	2	2	2
42	W1118	Male	C	46	4	2	2
43	W1118	Female	O	46	1	2	2
44	W1118	Female	Y	46	1	2	2
45	DGRP-627	Female	C	46	2	2	2
46	DGRP-627	Male	C	46	0	2	2
47	W1118	Male	O	46	1	2	2
48	W1118	Male	Y	46	2	2	2
49	DGRP-627	Male	Y	46	0	2	2
50	Oregon-R	Female	C	46	3	2	2
51	W1118	Male	Y	46	3	2	2
52	DGRP-627	Male	C	46	0	2	2
53	Oregon-R	Female	Y	46	2	2	2
54	Oregon-R	Male	O	46	0	2	2
55	W1118	Female	C	46	2	2	2
56	W1118	Female	O	46	1	2	2
57	Oregon-R	Male	C	46	0	2	2
58	DGRP-627	Male	O	46	0	2	2
59	Oregon-R	Male	C	46	0	2	2
60	W1118	Male	Y	46	2	2	2
61	DGRP-627	Female	C	46	1	2	2
62	Oregon-R	Male	C	46	0	2	2
63	DGRP-627	Male	Y	46	0	2	2
64	W1118	Male	O	46	0	2	2
65	DGRP-627	Female	Y	46	0	2	2
66	W1118	Female	O	46	1	2	2
67	DGRP-627	Female	C	46	2	2	2
68	DGRP-627	Male	O	46	0	2	2
69	Oregon-R	Male	C	46	1	2	2
70	W1118	Male	C	46	1	2	2
71	DGRP-627	Female	Y	46	1	2	2
72	W1118	Male	C	46	3	2	2
73	DGRP-627	Male	C	46	0	2	2
74	DGRP-627	Male	C	46	0	2	2
75	DGRP-627	Male	Y	46	0	2	2
76	Oregon-R	Female	Y	46	2	2	2
77	Oregon-R	Female	O	46	3	2	2
78	W1118	Female	C	46	3	2	2
79	DGRP-627	Female	Y	46	1	2	2
80	W1118	Female	C	46	3	2	2
81	DGRP-627	Male	O	46	0	2	2
82	DGRP-627	Female	Y	46	0	2	2
83	W1118	Female	Y	46	3	2	2
84	DGRP-627	Male	O	46	0	2	2
85	W1118	Male	Y	46	3	2	2
86	W1118	Male	O	46	0	2	2
87	DGRP-627	Female	O	46	0	2	2
88	DGRP-627	Female	C	46	1	2	2
89	Oregon-R	Female	Y	46	0	2	2
90	DGRP-627	Female	O	46	0	2	2
1	W1118	Male	Y	50	4	2	2
2	W1118	Male	C	50	0	2	2
3	Oregon-R	Male	Y	50	0	2	2
4	DGRP-627	Male	C	50	0	2	2
5	Oregon-R	Female	O	50	0	2	2
6	DGRP-627	Female	C	50	1	2	2
7	DGRP-627	Male	Y	50	0	2	2
8	Oregon-R	Female	O	50	0	2	2
9	W1118	Female	C	50	4	2	2
10	DGRP-627	Male	O	50	0	2	2
11	Oregon-R	Male	O	50	0	2	2
12	DGRP-627	Female	O	50	1	2	2
13	Oregon-R	Female	C	50	1	2	2
14	DGRP-627	Female	O	50	1	2	2
15	W1118	Male	O	50	0	2	2
16	Oregon-R	Male	O	50	0	2	2
17	Oregon-R	Female	O	50	1	2	2
18	W1118	Female	Y	50	1	2	2
19	W1118	Female	Y	50	1	2	2
20	DGRP-627	Male	Y	50	0	2	2
21	Oregon-R	Male	Y	50	0	2	2
22	DGRP-627	Female	O	50	0	2	2
23	W1118	Male	O	50	0	2	2
24	Oregon-R	Male	Y	50	0	2	2
25	Oregon-R	Female	C	50	1	2	2
26	Oregon-R	Male	Y	50	0	2	2
27	Oregon-R	Female	C	50	1	2	2
28	Oregon-R	Male	O	50	0	2	2
29	Oregon-R	Male	Y	50	0	2	2
30	Oregon-R	Male	C	50	0	2	2
31	W1118	Male	C	50	0	2	2
32	DGRP-627	Female	Y	50	0	2	2
33	Oregon-R	Female	C	50	1	2	2
34	W1118	Female	O	50	1	2	2
35	Oregon-R	Male	O	50	0	2	2
36	Oregon-R	Female	Y	50	0	2	2
37	W1118	Female	C	50	3	2	2
38	W1118	Female	O	50	0	2	2
39	Oregon-R	Female	Y	50	0	2	2
40	W1118	Female	Y	50	0	2	2
41	Oregon-R	Female	O	50	0	2	2
42	W1118	Male	C	50	0	2	2
43	W1118	Female	O	50	1	2	2
44	W1118	Female	Y	50	0	2	2
45	DGRP-627	Female	C	50	0	2	2
46	DGRP-627	Male	C	50	0	2	2
47	W1118	Male	O	50	0	2	2
48	W1118	Male	Y	50	0	2	2
49	DGRP-627	Male	Y	50	0	2	2
50	Oregon-R	Female	C	50	1	2	2
51	W1118	Male	Y	50	1	2	2
52	DGRP-627	Male	C	50	0	2	2
53	Oregon-R	Female	Y	50	0	2	2
54	Oregon-R	Male	O	50	0	2	2
55	W1118	Female	C	50	3	2	2
56	W1118	Female	O	50	0	2	2
57	Oregon-R	Male	C	50	0	2	2
58	DGRP-627	Male	O	50	0	2	2
59	Oregon-R	Male	C	50	0	2	2
60	W1118	Male	Y	50	1	2	2
61	DGRP-627	Female	C	50	0	2	2
62	Oregon-R	Male	C	50	0	2	2
63	DGRP-627	Male	Y	50	0	2	2
64	W1118	Male	O	50	0	2	2
65	DGRP-627	Female	Y	50	0	2	2
66	W1118	Female	O	50	1	2	2
67	DGRP-627	Female	C	50	0	2	2
68	DGRP-627	Male	O	50	0	2	2
69	Oregon-R	Male	C	50	0	2	2
70	W1118	Male	C	50	0	2	2
71	DGRP-627	Female	Y	50	0	2	2
72	W1118	Male	C	50	1	2	2
73	DGRP-627	Male	C	50	0	2	2
74	DGRP-627	Male	C	50	0	2	2
75	DGRP-627	Male	Y	50	0	2	2
76	Oregon-R	Female	Y	50	1	2	2
77	Oregon-R	Female	O	50	0	2	2
78	W1118	Female	C	50	1	2	2
79	DGRP-627	Female	Y	50	0	2	2
80	W1118	Female	C	50	3	2	2
81	DGRP-627	Male	O	50	0	2	2
82	DGRP-627	Female	Y	50	0	2	2
83	W1118	Female	Y	50	1	2	2
84	DGRP-627	Male	O	50	0	2	2
85	W1118	Male	Y	50	0	2	2
86	W1118	Male	O	50	0	2	2
87	DGRP-627	Female	O	50	0	2	2
88	DGRP-627	Female	C	50	1	2	2
89	Oregon-R	Female	Y	50	0	2	2
90	DGRP-627	Female	O	50	0	2	2
1	W1118	Male	Y	54	0	2	2
2	W1118	Male	C	54	0	2	2
3	Oregon-R	Male	Y	54	0	2	2
4	DGRP-627	Male	C	54	0	2	2
5	Oregon-R	Female	O	54	0	2	2
6	DGRP-627	Female	C	54	0	2	2
7	DGRP-627	Male	Y	54	0	2	2
8	Oregon-R	Female	O	54	0	2	2
9	W1118	Female	C	54	2	2	2
10	DGRP-627	Male	O	54	0	2	2
11	Oregon-R	Male	O	54	0	2	2
12	DGRP-627	Female	O	54	0	2	2
13	Oregon-R	Female	C	54	0	2	2
14	DGRP-627	Female	O	54	0	2	2
15	W1118	Male	O	54	0	2	2
16	Oregon-R	Male	O	54	0	2	2
17	Oregon-R	Female	O	54	0	2	2
18	W1118	Female	Y	54	1	2	2
19	W1118	Female	Y	54	3	2	2
20	DGRP-627	Male	Y	54	0	2	2
21	Oregon-R	Male	Y	54	0	2	2
22	DGRP-627	Female	O	54	0	2	2
23	W1118	Male	O	54	0	2	2
24	Oregon-R	Male	Y	54	0	2	2
25	Oregon-R	Female	C	54	0	2	2
26	Oregon-R	Male	Y	54	0	2	2
27	Oregon-R	Female	C	54	0	2	2
28	Oregon-R	Male	O	54	0	2	2
29	Oregon-R	Male	Y	54	0	2	2
30	Oregon-R	Male	C	54	0	2	2
31	W1118	Male	C	54	0	2	2
32	DGRP-627	Female	Y	54	0	2	2
33	Oregon-R	Female	C	54	1	2	2
34	W1118	Female	O	54	2	2	2
35	Oregon-R	Male	O	54	0	2	2
36	Oregon-R	Female	Y	54	0	2	2
37	W1118	Female	C	54	0	2	2
38	W1118	Female	O	54	1	2	2
39	Oregon-R	Female	Y	54	0	2	2
40	W1118	Female	Y	54	2	2	2
41	Oregon-R	Female	O	54	0	2	2
42	W1118	Male	C	54	0	2	2
43	W1118	Female	O	54	2	2	2
44	W1118	Female	Y	54	0	2	2
45	DGRP-627	Female	C	54	0	2	2
46	DGRP-627	Male	C	54	0	2	2
47	W1118	Male	O	54	0	2	2
48	W1118	Male	Y	54	1	2	2
49	DGRP-627	Male	Y	54	0	2	2
50	Oregon-R	Female	C	54	1	2	2
51	W1118	Male	Y	54	0	2	2
52	DGRP-627	Male	C	54	0	2	2
53	Oregon-R	Female	Y	54	0	2	2
54	Oregon-R	Male	O	54	0	2	2
55	W1118	Female	C	54	0	2	2
56	W1118	Female	O	54	0	2	2
57	Oregon-R	Male	C	54	0	2	2
58	DGRP-627	Male	O	54	0	2	2
59	Oregon-R	Male	C	54	0	2	2
60	W1118	Male	Y	54	0	2	2
61	DGRP-627	Female	C	54	0	2	2
62	Oregon-R	Male	C	54	0	2	2
63	DGRP-627	Male	Y	54	0	2	2
64	W1118	Male	O	54	0	2	2
65	DGRP-627	Female	Y	54	0	2	2
66	W1118	Female	O	54	1	2	2
67	DGRP-627	Female	C	54	0	2	2
68	DGRP-627	Male	O	54	0	2	2
69	Oregon-R	Male	C	54	0	2	2
70	W1118	Male	C	54	0	2	2
71	DGRP-627	Female	Y	54	0	2	2
72	W1118	Male	C	54	0	2	2
73	DGRP-627	Male	C	54	0	2	2
74	DGRP-627	Male	C	54	0	2	2
75	DGRP-627	Male	Y	54	0	2	2
76	Oregon-R	Female	Y	54	2	2	2
77	Oregon-R	Female	O	54	1	2	2
78	W1118	Female	C	54	0	2	2
79	DGRP-627	Female	Y	54	0	2	2
80	W1118	Female	C	54	0	2	2
81	DGRP-627	Male	O	54	0	2	2
82	DGRP-627	Female	Y	54	0	2	2
83	W1118	Female	Y	54	5	2	2
84	DGRP-627	Male	O	54	0	2	2
85	W1118	Male	Y	54	0	2	2
86	W1118	Male	O	54	0	2	2
87	DGRP-627	Female	O	54	0	2	2
88	DGRP-627	Female	C	54	0	2	2
89	Oregon-R	Female	Y	54	0	2	2
90	DGRP-627	Female	O	54	0	2	2
1	W1118	Male	Y	58	0	2	2
2	W1118	Male	C	58	0	2	2
3	Oregon-R	Male	Y	58	0	2	2
4	DGRP-627	Male	C	58	0	2	2
5	Oregon-R	Female	O	58	0	2	2
6	DGRP-627	Female	C	58	0	2	2
7	DGRP-627	Male	Y	58	0	2	2
8	Oregon-R	Female	O	58	0	2	2
9	W1118	Female	C	58	0	2	2
10	DGRP-627	Male	O	58	0	2	2
11	Oregon-R	Male	O	58	0	2	2
12	DGRP-627	Female	O	58	0	2	2
13	Oregon-R	Female	C	58	1	2	2
14	DGRP-627	Female	O	58	0	2	2
15	W1118	Male	O	58	0	2	2
16	Oregon-R	Male	O	58	0	2	2
17	Oregon-R	Female	O	58	0	2	2
18	W1118	Female	Y	58	0	2	2
19	W1118	Female	Y	58	0	2	2
20	DGRP-627	Male	Y	58	0	2	2
21	Oregon-R	Male	Y	58	0	2	2
22	DGRP-627	Female	O	58	0	2	2
23	W1118	Male	O	58	0	2	2
24	Oregon-R	Male	Y	58	0	2	2
25	Oregon-R	Female	C	58	0	2	2
26	Oregon-R	Male	Y	58	0	2	2
27	Oregon-R	Female	C	58	0	2	2
28	Oregon-R	Male	O	58	0	2	2
29	Oregon-R	Male	Y	58	0	2	2
30	Oregon-R	Male	C	58	0	2	2
31	W1118	Male	C	58	0	2	2
32	DGRP-627	Female	Y	58	0	2	2
33	Oregon-R	Female	C	58	0	2	2
34	W1118	Female	O	58	0	2	2
35	Oregon-R	Male	O	58	0	2	2
36	Oregon-R	Female	Y	58	0	2	2
37	W1118	Female	C	58	3	2	2
38	W1118	Female	O	58	2	2	2
39	Oregon-R	Female	Y	58	0	2	2
40	W1118	Female	Y	58	3	2	2
41	Oregon-R	Female	O	58	1	2	2
42	W1118	Male	C	58	0	2	2
43	W1118	Female	O	58	0	2	2
44	W1118	Female	Y	58	1	2	2
45	DGRP-627	Female	C	58	1	2	2
46	DGRP-627	Male	C	58	0	2	2
47	W1118	Male	O	58	0	2	2
48	W1118	Male	Y	58	0	2	2
49	DGRP-627	Male	Y	58	0	2	2
50	Oregon-R	Female	C	58	0	2	2
51	W1118	Male	Y	58	0	2	2
52	DGRP-627	Male	C	58	0	2	2
53	Oregon-R	Female	Y	58	0	2	2
54	Oregon-R	Male	O	58	0	2	2
55	W1118	Female	C	58	1	2	2
56	W1118	Female	O	58	2	2	2
57	Oregon-R	Male	C	58	0	2	2
58	DGRP-627	Male	O	58	0	2	2
59	Oregon-R	Male	C	58	0	2	2
60	W1118	Male	Y	58	0	2	2
61	DGRP-627	Female	C	58	0	2	2
62	Oregon-R	Male	C	58	0	2	2
63	DGRP-627	Male	Y	58	0	2	2
64	W1118	Male	O	58	0	2	2
65	DGRP-627	Female	Y	58	0	2	2
66	W1118	Female	O	58	1	2	2
67	DGRP-627	Female	C	58	0	2	2
68	DGRP-627	Male	O	58	0	2	2
69	Oregon-R	Male	C	58	0	2	2
70	W1118	Male	C	58	0	2	2
71	DGRP-627	Female	Y	58	0	2	2
72	W1118	Male	C	58	0	2	2
73	DGRP-627	Male	C	58	0	2	2
74	DGRP-627	Male	C	58	0	2	2
75	DGRP-627	Male	Y	58	0	2	2
76	Oregon-R	Female	Y	58	0	2	2
77	Oregon-R	Female	O	58	0	2	2
78	W1118	Female	C	58	2	2	2
79	DGRP-627	Female	Y	58	0	2	2
80	W1118	Female	C	58	1	2	2
81	DGRP-627	Male	O	58	0	2	2
82	DGRP-627	Female	Y	58	0	2	2
83	W1118	Female	Y	58	1	2	2
84	DGRP-627	Male	O	58	0	2	2
85	W1118	Male	Y	58	0	2	2
86	W1118	Male	O	58	0	2	2
87	DGRP-627	Female	O	58	0	2	2
88	DGRP-627	Female	C	58	0	2	2
89	Oregon-R	Female	Y	58	0	2	2
90	DGRP-627	Female	O	58	0	2	2
1	W1118	Male	Y	62	0	2	2
2	W1118	Male	C	62	0	2	2
3	Oregon-R	Male	Y	62	0	2	2
4	DGRP-627	Male	C	62	0	2	2
5	Oregon-R	Female	O	62	0	2	2
6	DGRP-627	Female	C	62	0	2	2
7	DGRP-627	Male	Y	62	0	2	2
8	Oregon-R	Female	O	62	0	2	2
9	W1118	Female	C	62	4	2	2
10	DGRP-627	Male	O	62	0	2	2
11	Oregon-R	Male	O	62	0	2	2
12	DGRP-627	Female	O	62	0	2	2
13	Oregon-R	Female	C	62	1	2	2
14	DGRP-627	Female	O	62	0	2	2
15	W1118	Male	O	62	0	2	2
16	Oregon-R	Male	O	62	0	2	2
17	Oregon-R	Female	O	62	0	2	2
18	W1118	Female	Y	62	4	2	2
19	W1118	Female	Y	62	3	2	2
20	DGRP-627	Male	Y	62	0	2	2
21	Oregon-R	Male	Y	62	0	2	2
22	DGRP-627	Female	O	62	0	2	2
23	W1118	Male	O	62	0	2	2
24	Oregon-R	Male	Y	62	0	2	2
25	Oregon-R	Female	C	62	0	2	2
26	Oregon-R	Male	Y	62	0	2	2
27	Oregon-R	Female	C	62	0	2	2
28	Oregon-R	Male	O	62	0	2	2
29	Oregon-R	Male	Y	62	0	2	2
30	Oregon-R	Male	C	62	0	2	2
31	W1118	Male	C	62	0	2	2
32	DGRP-627	Female	Y	62	0	2	2
33	Oregon-R	Female	C	62	1	2	2
34	W1118	Female	O	62	6	2	2
35	Oregon-R	Male	O	62	0	2	2
36	Oregon-R	Female	Y	62	0	2	2
37	W1118	Female	C	62	3	2	2
38	W1118	Female	O	62	0	2	2
39	Oregon-R	Female	Y	62	0	2	2
40	W1118	Female	Y	62	1	2	2
41	Oregon-R	Female	O	62	0	2	2
42	W1118	Male	C	62	0	2	2
43	W1118	Female	O	62	0	2	2
44	W1118	Female	Y	62	2	2	2
45	DGRP-627	Female	C	62	0	2	2
46	DGRP-627	Male	C	62	0	2	2
47	W1118	Male	O	62	0	2	2
48	W1118	Male	Y	62	0	2	2
49	DGRP-627	Male	Y	62	0	2	2
50	Oregon-R	Female	C	62	0	2	2
51	W1118	Male	Y	62	0	2	2
52	DGRP-627	Male	C	62	0	2	2
53	Oregon-R	Female	Y	62	0	2	2
54	Oregon-R	Male	O	62	0	2	2
55	W1118	Female	C	62	4	2	2
56	W1118	Female	O	62	2	2	2
57	Oregon-R	Male	C	62	0	2	2
58	DGRP-627	Male	O	62	0	2	2
59	Oregon-R	Male	C	62	0	2	2
60	W1118	Male	Y	62	0	2	2
61	DGRP-627	Female	C	62	0	2	2
62	Oregon-R	Male	C	62	0	2	2
63	DGRP-627	Male	Y	62	0	2	2
64	W1118	Male	O	62	0	2	2
65	DGRP-627	Female	Y	62	1	2	2
66	W1118	Female	O	62	1	2	2
67	DGRP-627	Female	C	62	0	2	2
68	DGRP-627	Male	O	62	0	2	2
69	Oregon-R	Male	C	62	0	2	2
70	W1118	Male	C	62	0	2	2
71	DGRP-627	Female	Y	62	0	2	2
72	W1118	Male	C	62	0	2	2
73	DGRP-627	Male	C	62	0	2	2
74	DGRP-627	Male	C	62	0	2	2
75	DGRP-627	Male	Y	62	0	2	2
76	Oregon-R	Female	Y	62	0	2	2
77	Oregon-R	Female	O	62	0	2	2
78	W1118	Female	C	62	0	2	2
79	DGRP-627	Female	Y	62	0	2	2
80	W1118	Female	C	62	3	2	2
81	DGRP-627	Male	O	62	0	2	2
82	DGRP-627	Female	Y	62	0	2	2
83	W1118	Female	Y	62	1	2	2
84	DGRP-627	Male	O	62	0	2	2
85	W1118	Male	Y	62	0	2	2
86	W1118	Male	O	62	0	2	2
87	DGRP-627	Female	O	62	0	2	2
88	DGRP-627	Female	C	62	1	2	2
89	Oregon-R	Female	Y	62	1	2	2
90	DGRP-627	Female	O	62	0	2	2
1	W1118	Male	Y	70	0	2	2
2	W1118	Male	C	70	0	2	2
3	Oregon-R	Male	Y	70	0	2	2
4	DGRP-627	Male	C	70	0	2	2
5	Oregon-R	Female	O	70	0	2	2
6	DGRP-627	Female	C	70	0	2	2
7	DGRP-627	Male	Y	70	0	2	2
8	Oregon-R	Female	O	70	0	2	2
9	W1118	Female	C	70	1	2	2
10	DGRP-627	Male	O	70	0	2	2
11	Oregon-R	Male	O	70	0	2	2
12	DGRP-627	Female	O	70	0	2	2
13	Oregon-R	Female	C	70	1	2	2
14	DGRP-627	Female	O	70	0	2	2
15	W1118	Male	O	70	0	2	2
16	Oregon-R	Male	O	70	0	2	2
17	Oregon-R	Female	O	70	0	2	2
18	W1118	Female	Y	70	1	2	2
19	W1118	Female	Y	70	3	2	2
20	DGRP-627	Male	Y	70	0	2	2
21	Oregon-R	Male	Y	70	0	2	2
22	DGRP-627	Female	O	70	0	2	2
23	W1118	Male	O	70	0	2	2
24	Oregon-R	Male	Y	70	0	2	2
25	Oregon-R	Female	C	70	0	2	2
26	Oregon-R	Male	Y	70	0	2	2
27	Oregon-R	Female	C	70	0	2	2
28	Oregon-R	Male	O	70	0	2	2
29	Oregon-R	Male	Y	70	0	2	2
30	Oregon-R	Male	C	70	0	2	2
31	W1118	Male	C	70	0	2	2
32	DGRP-627	Female	Y	70	0	2	2
33	Oregon-R	Female	C	70	0	2	2
34	W1118	Female	O	70	1	2	2
35	Oregon-R	Male	O	70	0	2	2
36	Oregon-R	Female	Y	70	0	2	2
37	W1118	Female	C	70	0	2	2
38	W1118	Female	O	70	0	2	2
39	Oregon-R	Female	Y	70	1	2	2
40	W1118	Female	Y	70	4	2	2
41	Oregon-R	Female	O	70	0	2	2
42	W1118	Male	C	70	0	2	2
43	W1118	Female	O	70	1	2	2
44	W1118	Female	Y	70	4	2	2
45	DGRP-627	Female	C	70	0	2	2
46	DGRP-627	Male	C	70	0	2	2
47	W1118	Male	O	70	1	2	2
48	W1118	Male	Y	70	0	2	2
49	DGRP-627	Male	Y	70	0	2	2
50	Oregon-R	Female	C	70	0	2	2
51	W1118	Male	Y	70	0	2	2
52	DGRP-627	Male	C	70	0	2	2
53	Oregon-R	Female	Y	70	1	2	2
54	Oregon-R	Male	O	70	0	2	2
55	W1118	Female	C	70	1	2	2
56	W1118	Female	O	70	0	2	2
57	Oregon-R	Male	C	70	0	2	2
58	DGRP-627	Male	O	70	0	2	2
59	Oregon-R	Male	C	70	0	2	2
60	W1118	Male	Y	70	0	2	2
61	DGRP-627	Female	C	70	0	2	2
62	Oregon-R	Male	C	70	0	2	2
63	DGRP-627	Male	Y	70	0	2	2
64	W1118	Male	O	70	0	2	2
65	DGRP-627	Female	Y	70	0	2	2
66	W1118	Female	O	70	1	2	2
67	DGRP-627	Female	C	70	0	2	2
68	DGRP-627	Male	O	70	0	2	2
69	Oregon-R	Male	C	70	0	2	2
70	W1118	Male	C	70	0	2	2
71	DGRP-627	Female	Y	70	1	2	2
72	W1118	Male	C	70	0	2	2
73	DGRP-627	Male	C	70	0	2	2
74	DGRP-627	Male	C	70	0	2	2
75	DGRP-627	Male	Y	70	0	2	2
76	Oregon-R	Female	Y	70	1	2	2
77	Oregon-R	Female	O	70	0	2	2
78	W1118	Female	C	70	2	2	2
79	DGRP-627	Female	Y	70	0	2	2
80	W1118	Female	C	70	0	2	2
81	DGRP-627	Male	O	70	0	2	2
82	DGRP-627	Female	Y	70	0	2	2
83	W1118	Female	Y	70	0	2	2
84	DGRP-627	Male	O	70	0	2	2
85	W1118	Male	Y	70	0	2	2
86	W1118	Male	O	70	0	2	2
87	DGRP-627	Female	O	70	0	2	2
88	DGRP-627	Female	C	70	0	2	2
89	Oregon-R	Female	Y	70	0	2	2
90	DGRP-627	Female	O	70	0	2	2
1	W1118	Male	Y	74	0	2	2
2	W1118	Male	C	74	0	2	2
3	Oregon-R	Male	Y	74	0	2	2
4	DGRP-627	Male	C	74	0	2	2
5	Oregon-R	Female	O	74	0	2	2
6	DGRP-627	Female	C	74	0	2	2
7	DGRP-627	Male	Y	74	0	2	2
8	Oregon-R	Female	O	74	0	2	2
9	W1118	Female	C	74	0	2	2
10	DGRP-627	Male	O	74	0	2	2
11	Oregon-R	Male	O	74	0	2	2
12	DGRP-627	Female	O	74	0	2	2
13	Oregon-R	Female	C	74	0	2	2
14	DGRP-627	Female	O	74	0	2	2
15	W1118	Male	O	74	0	2	2
16	Oregon-R	Male	O	74	0	2	2
17	Oregon-R	Female	O	74	0	2	2
18	W1118	Female	Y	74	1	2	2
19	W1118	Female	Y	74	2	2	2
20	DGRP-627	Male	Y	74	0	2	2
21	Oregon-R	Male	Y	74	0	2	2
22	DGRP-627	Female	O	74	0	2	2
23	W1118	Male	O	74	0	2	2
24	Oregon-R	Male	Y	74	0	2	2
25	Oregon-R	Female	C	74	0	2	2
26	Oregon-R	Male	Y	74	0	2	2
27	Oregon-R	Female	C	74	0	2	2
28	Oregon-R	Male	O	74	0	2	2
29	Oregon-R	Male	Y	74	0	2	2
30	Oregon-R	Male	C	74	0	2	2
31	W1118	Male	C	74	0	2	2
32	DGRP-627	Female	Y	74	0	2	2
33	Oregon-R	Female	C	74	0	2	2
34	W1118	Female	O	74	0	2	2
35	Oregon-R	Male	O	74	0	2	2
36	Oregon-R	Female	Y	74	0	2	2
37	W1118	Female	C	74	0	2	2
38	W1118	Female	O	74	0	2	2
39	Oregon-R	Female	Y	74	0	2	2
40	W1118	Female	Y	74	0	2	2
41	Oregon-R	Female	O	74	1	2	2
42	W1118	Male	C	74	0	2	2
43	W1118	Female	O	74	1	2	2
44	W1118	Female	Y	74	3	2	2
45	DGRP-627	Female	C	74	0	2	2
46	DGRP-627	Male	C	74	0	2	2
47	W1118	Male	O	74	0	2	2
48	W1118	Male	Y	74	0	2	2
49	DGRP-627	Male	Y	74	0	2	2
50	Oregon-R	Female	C	74	0	2	2
51	W1118	Male	Y	74	0	2	2
52	DGRP-627	Male	C	74	0	2	2
53	Oregon-R	Female	Y	74	0	2	2
54	Oregon-R	Male	O	74	0	2	2
55	W1118	Female	C	74	0	2	2
56	W1118	Female	O	74	0	2	2
57	Oregon-R	Male	C	74	0	2	2
58	DGRP-627	Male	O	74	0	2	2
59	Oregon-R	Male	C	74	0	2	2
60	W1118	Male	Y	74	0	2	2
61	DGRP-627	Female	C	74	0	2	2
62	Oregon-R	Male	C	74	0	2	2
63	DGRP-627	Male	Y	74	0	2	2
64	W1118	Male	O	74	0	2	2
65	DGRP-627	Female	Y	74	0	2	2
66	W1118	Female	O	74	1	2	2
67	DGRP-627	Female	C	74	0	2	2
68	DGRP-627	Male	O	74	0	2	2
69	Oregon-R	Male	C	74	0	2	2
70	W1118	Male	C	74	0	2	2
71	DGRP-627	Female	Y	74	0	2	2
72	W1118	Male	C	74	0	2	2
73	DGRP-627	Male	C	74	0	2	2
74	DGRP-627	Male	C	74	0	2	2
75	DGRP-627	Male	Y	74	0	2	2
76	Oregon-R	Female	Y	74	0	2	2
77	Oregon-R	Female	O	74	0	2	2
78	W1118	Female	C	74	0	2	2
79	DGRP-627	Female	Y	74	0	2	2
80	W1118	Female	C	74	1	2	2
81	DGRP-627	Male	O	74	0	2	2
82	DGRP-627	Female	Y	74	0	2	2
83	W1118	Female	Y	74	1	2	2
84	DGRP-627	Male	O	74	0	2	2
85	W1118	Male	Y	74	0	2	2
86	W1118	Male	O	74	0	2	2
87	DGRP-627	Female	O	74	0	2	2
88	DGRP-627	Female	C	74	0	2	2
89	Oregon-R	Female	Y	74	0	2	2
90	DGRP-627	Female	O	74	0	2	2
1	W1118	Male	Y	78	0	2	2
2	W1118	Male	C	78	0	2	2
3	Oregon-R	Male	Y	78	0	2	2
4	DGRP-627	Male	C	78	0	2	2
5	Oregon-R	Female	O	78	0	2	2
6	DGRP-627	Female	C	78	0	2	2
7	DGRP-627	Male	Y	78	0	2	2
8	Oregon-R	Female	O	78	0	2	2
9	W1118	Female	C	78	0	2	2
10	DGRP-627	Male	O	78	0	2	2
11	Oregon-R	Male	O	78	0	2	2
12	DGRP-627	Female	O	78	0	2	2
13	Oregon-R	Female	C	78	0	2	2
14	DGRP-627	Female	O	78	0	2	2
15	W1118	Male	O	78	0	2	2
16	Oregon-R	Male	O	78	0	2	2
17	Oregon-R	Female	O	78	0	2	2
18	W1118	Female	Y	78	0	2	2
19	W1118	Female	Y	78	0	2	2
20	DGRP-627	Male	Y	78	0	2	2
21	Oregon-R	Male	Y	78	0	2	2
22	DGRP-627	Female	O	78	0	2	2
23	W1118	Male	O	78	0	2	2
24	Oregon-R	Male	Y	78	0	2	2
25	Oregon-R	Female	C	78	0	2	2
26	Oregon-R	Male	Y	78	0	2	2
27	Oregon-R	Female	C	78	0	2	2
28	Oregon-R	Male	O	78	0	2	2
29	Oregon-R	Male	Y	78	0	2	2
30	Oregon-R	Male	C	78	0	2	2
31	W1118	Male	C	78	0	2	2
32	DGRP-627	Female	Y	78	0	2	2
33	Oregon-R	Female	C	78	0	2	2
34	W1118	Female	O	78	0	2	2
35	Oregon-R	Male	O	78	0	2	2
36	Oregon-R	Female	Y	78	0	2	2
37	W1118	Female	C	78	0	2	2
38	W1118	Female	O	78	0	2	2
39	Oregon-R	Female	Y	78	0	2	2
40	W1118	Female	Y	78	1	2	2
41	Oregon-R	Female	O	78	0	2	2
42	W1118	Male	C	78	0	2	2
43	W1118	Female	O	78	1	2	2
44	W1118	Female	Y	78	2	2	2
45	DGRP-627	Female	C	78	0	2	2
46	DGRP-627	Male	C	78	0	2	2
47	W1118	Male	O	78	0	2	2
48	W1118	Male	Y	78	0	2	2
49	DGRP-627	Male	Y	78	0	2	2
50	Oregon-R	Female	C	78	0	2	2
51	W1118	Male	Y	78	0	2	2
52	DGRP-627	Male	C	78	0	2	2
53	Oregon-R	Female	Y	78	0	2	2
54	Oregon-R	Male	O	78	0	2	2
55	W1118	Female	C	78	0	2	2
56	W1118	Female	O	78	0	2	2
57	Oregon-R	Male	C	78	0	2	2
58	DGRP-627	Male	O	78	0	2	2
59	Oregon-R	Male	C	78	0	2	2
60	W1118	Male	Y	78	0	2	2
61	DGRP-627	Female	C	78	0	2	2
62	Oregon-R	Male	C	78	0	2	2
63	DGRP-627	Male	Y	78	0	2	2
64	W1118	Male	O	78	0	2	2
65	DGRP-627	Female	Y	78	0	2	2
66	W1118	Female	O	78	0	2	2
67	DGRP-627	Female	C	78	0	2	2
68	DGRP-627	Male	O	78	0	2	2
69	Oregon-R	Male	C	78	0	2	2
70	W1118	Male	C	78	0	2	2
71	DGRP-627	Female	Y	78	0	2	2
72	W1118	Male	C	78	0	2	2
73	DGRP-627	Male	C	78	0	2	2
74	DGRP-627	Male	C	78	0	2	2
75	DGRP-627	Male	Y	78	0	2	2
76	Oregon-R	Female	Y	78	0	2	2
77	Oregon-R	Female	O	78	0	2	2
78	W1118	Female	C	78	2	2	2
79	DGRP-627	Female	Y	78	0	2	2
80	W1118	Female	C	78	0	2	2
81	DGRP-627	Male	O	78	0	2	2
82	DGRP-627	Female	Y	78	0	2	2
83	W1118	Female	Y	78	0	2	2
84	DGRP-627	Male	O	78	0	2	2
85	W1118	Male	Y	78	0	2	2
86	W1118	Male	O	78	0	2	2
87	DGRP-627	Female	O	78	0	2	2
88	DGRP-627	Female	C	78	1	2	2
89	Oregon-R	Female	Y	78	0	2	2
90	DGRP-627	Female	O	78	0	2	2
1	W1118	Male	Y	82	0	2	2
2	W1118	Male	C	82	0	2	2
3	Oregon-R	Male	Y	82	0	2	2
4	DGRP-627	Male	C	82	0	2	2
5	Oregon-R	Female	O	82	0	2	2
6	DGRP-627	Female	C	82	0	2	2
7	DGRP-627	Male	Y	82	0	2	2
8	Oregon-R	Female	O	82	0	2	2
9	W1118	Female	C	82	1	2	2
10	DGRP-627	Male	O	82	0	2	2
11	Oregon-R	Male	O	82	0	2	2
12	DGRP-627	Female	O	82	0	2	2
13	Oregon-R	Female	C	82	0	2	2
14	DGRP-627	Female	O	82	0	2	2
15	W1118	Male	O	82	0	2	2
16	Oregon-R	Male	O	82	0	2	2
17	Oregon-R	Female	O	82	0	2	2
18	W1118	Female	Y	82	2	2	2
19	W1118	Female	Y	82	0	2	2
20	DGRP-627	Male	Y	82	0	2	2
21	Oregon-R	Male	Y	82	0	2	2
22	DGRP-627	Female	O	82	0	2	2
23	W1118	Male	O	82	0	2	2
24	Oregon-R	Male	Y	82	0	2	2
25	Oregon-R	Female	C	82	0	2	2
26	Oregon-R	Male	Y	82	0	2	2
27	Oregon-R	Female	C	82	0	2	2
28	Oregon-R	Male	O	82	0	2	2
29	Oregon-R	Male	Y	82	0	2	2
30	Oregon-R	Male	C	82	0	2	2
31	W1118	Male	C	82	0	2	2
32	DGRP-627	Female	Y	82	0	2	2
33	Oregon-R	Female	C	82	0	2	2
34	W1118	Female	O	82	0	2	2
35	Oregon-R	Male	O	82	0	2	2
36	Oregon-R	Female	Y	82	0	2	2
37	W1118	Female	C	82	0	2	2
38	W1118	Female	O	82	0	2	2
39	Oregon-R	Female	Y	82	0	2	2
40	W1118	Female	Y	82	0	2	2
41	Oregon-R	Female	O	82	0	2	2
42	W1118	Male	C	82	0	2	2
43	W1118	Female	O	82	1	2	2
44	W1118	Female	Y	82	0	2	2
45	DGRP-627	Female	C	82	1	2	2
46	DGRP-627	Male	C	82	0	2	2
47	W1118	Male	O	82	0	2	2
48	W1118	Male	Y	82	0	2	2
49	DGRP-627	Male	Y	82	0	2	2
50	Oregon-R	Female	C	82	0	2	2
51	W1118	Male	Y	82	0	2	2
52	DGRP-627	Male	C	82	0	2	2
53	Oregon-R	Female	Y	82	0	2	2
54	Oregon-R	Male	O	82	0	2	2
55	W1118	Female	C	82	0	2	2
56	W1118	Female	O	82	0	2	2
57	Oregon-R	Male	C	82	0	2	2
58	DGRP-627	Male	O	82	0	2	2
59	Oregon-R	Male	C	82	0	2	2
60	W1118	Male	Y	82	0	2	2
61	DGRP-627	Female	C	82	1	2	2
62	Oregon-R	Male	C	82	0	2	2
63	DGRP-627	Male	Y	82	0	2	2
64	W1118	Male	O	82	0	2	2
65	DGRP-627	Female	Y	82	0	2	2
66	W1118	Female	O	82	1	2	2
67	DGRP-627	Female	C	82	0	2	2
68	DGRP-627	Male	O	82	0	2	2
69	Oregon-R	Male	C	82	0	2	2
70	W1118	Male	C	82	0	2	2
71	DGRP-627	Female	Y	82	0	2	2
72	W1118	Male	C	82	0	2	2
73	DGRP-627	Male	C	82	0	2	2
74	DGRP-627	Male	C	82	0	2	2
75	DGRP-627	Male	Y	82	0	2	2
76	Oregon-R	Female	Y	82	0	2	2
77	Oregon-R	Female	O	82	0	2	2
78	W1118	Female	C	82	0	2	2
79	DGRP-627	Female	Y	82	0	2	2
80	W1118	Female	C	82	0	2	2
81	DGRP-627	Male	O	82	0	2	2
82	DGRP-627	Female	Y	82	0	2	2
83	W1118	Female	Y	82	0	2	2
84	DGRP-627	Male	O	82	0	2	2
85	W1118	Male	Y	82	0	2	2
86	W1118	Male	O	82	0	2	2
87	DGRP-627	Female	O	82	0	2	2
88	DGRP-627	Female	C	82	0	2	2
89	Oregon-R	Female	Y	82	0	2	2
90	DGRP-627	Female	O	82	0	2	2

## Sheet: Smurf Assay Longevity
Tube #	Genotype	Sex	Treatment	Age	Deaths	Status
1	DGRP-627	Female	Y	59	4	2
2	W1118	Male	Y	59	0	2
3	Oregon-R	Female	C	59	0	2
4	W1118	Male	O	59	0	2
5	W1118	Female	Y	59	2	2
6	DGRP-627	Female	O	59	2	2
7	DGRP-627	Male	Y	59	2	2
8	W1118	Male	C	59	2	2
9	DGRP-627	Male	Y	59	2	2
10	Oregon-R	Male	C	60	0	2
11	DGRP-627	Male	O	59	1	2
12	DGRP-627	Female	O	59	1	2
13	W1118	Male	C	58	2	2
14	Oregon-R	Male	O	58	1	2
15	DGRP-627	Female	C	59	2	2
16	W1118	Female	Y	59	2	2
17	DGRP-627	Male	C	58	2	2
18	W1118	Female	C	59	3	2
19	DGRP-627	Male	C	58	0	2
20	DGRP-627	Female	Y	58	0	2
21	DGRP-627	Male	C	60	3	2
22	Oregon-R	Female	O	59	1	2
23	DGRP-627	Male	Y	60	0	2
24	Oregon-R	Male	Y	58	2	2
25	Oregon-R	Male	Y	58	0	2
26	DGRP-627	Female	Y	60	1	2
27	W1118	Male	C	58	0	2
28	W1118	Female	O	58	1	2
29	Oregon-R	Male	O	58	0	2
30	DGRP-627	Female	Y	60	0	2
31	W1118	Male	C	60	0	2
32	W1118	Female	O	58	3	2
33	W1118	Female	O	60	1	2
34	W1118	Male	Y	60	0	2
35	W1118	Female	Y	60	1	2
36	DGRP-627	Male	C	60	0	2
37	W1118	Male	O	60	0	2
38	W1118	Female	O	60	0	2
39	Oregon-R	Female	Y	59	0	2
40	Oregon-R	Female	Y	58	0	2
41	W1118	Male	O	60	0	2
42	W1118	Male	C	60	0	2
43	W1118	Female	Y	60	3	2
44	W1118	Male	O	59	0	2
45	W1118	Female	Y	60	0	2
46	Oregon-R	Male	Y	60	0	2
47	Oregon-R	Male	O	60	0	2
48	W1118	Female	C	59	2	2
49	DGRP-627	Female	O	60	3	2
50	Oregon-R	Male	O	60	1	2
51	DGRP-627	Male	O	60	2	2
52	DGRP-627	Male	O	60	1	2
53	DGRP-627	Female	O	60	0	2
54	Oregon-R	Female	Y	58	2	2
55	Oregon-R	Female	Y	60	0	2
56	Oregon-R	Female	O	60	0	2
57	W1118	Male	Y	59	0	2
58	Oregon-R	Female	O	60	2	2
59	Oregon-R	Female	C	60	1	2
60	W1118	Female	C	59	1	2
61	DGRP-627	Male	O	59	2	2
62	Oregon-R	Male	O	60	0	2
63	DGRP-627	Male	Y	59	0	2
64	W1118	Male	Y	59	0	2
65	W1118	Female	C	59	3	2
66	Oregon-R	Male	C	60	0	2
67	DGRP-627	Male	C	59	2	2
68	Oregon-R	Female	O	60	1	2
69	DGRP-627	Female	C	60	0	2
70	W1118	Male	Y	59	1	2
71	DGRP-627	Male	Y	59	0	2
72	Oregon-R	Female	C	60	1	2
73	Oregon-R	Male	C	59	0	2
74	Oregon-R	Female	C	60	0	2
75	Oregon-R	Female	Y	60	0	2
76	Oregon-R	Male	C	59	0	2
77	Oregon-R	Female	O	59	0	2
78	W1118	Female	C	59	0	2
79	DGRP-627	Male	O	59	1	2
80	Oregon-R	Female	C	59	0	2
81	Oregon-R	Male	Y	59	1	2
82	DGRP-627	Female	C	60	2	2
83	Oregon-R	Male	Y	59	1	2
84	DGRP-627	Female	C	59	1	2
85	W1118	Male	O	59	1	2
86	DGRP-627	Female	Y	59	0	2
87	DGRP-627	Female	C	59	0	2
88	W1118	Female	O	59	1	2
89	Oregon-R	Male	C	59	1	2
90	DGRP-627	Female	O	59	0	2
1	DGRP-627	Female	Y	62	0	2
2	W1118	Male	Y	62	1	2
3	Oregon-R	Female	C	62	0	2
4	W1118	Male	O	62	0	2
5	W1118	Female	Y	62	0	2
6	DGRP-627	Female	O	62	1	2
7	DGRP-627	Male	Y	62	0	2
8	W1118	Male	C	62	0	2
9	DGRP-627	Male	Y	62	1	2
10	Oregon-R	Male	C	63	1	2
11	DGRP-627	Male	O	62	2	2
12	DGRP-627	Female	O	62	1	2
13	W1118	Male	C	61	0	2
14	Oregon-R	Male	O	61	0	2
15	DGRP-627	Female	C	62	0	2
16	W1118	Female	Y	62	1	2
17	DGRP-627	Male	C	61	0	2
18	W1118	Female	C	62	2	2
19	DGRP-627	Male	C	61	0	2
20	DGRP-627	Female	Y	61	0	2
21	DGRP-627	Male	C	63	0	2
22	Oregon-R	Female	O	62	2	2
23	DGRP-627	Male	Y	63	0	2
24	Oregon-R	Male	Y	61	2	2
25	Oregon-R	Male	Y	61	1	2
26	DGRP-627	Female	Y	63	0	2
27	W1118	Male	C	61	0	2
28	W1118	Female	O	61	1	2
29	Oregon-R	Male	O	61	1	2
30	DGRP-627	Female	Y	63	0	2
31	W1118	Male	C	63	0	2
32	W1118	Female	O	61	1	2
33	W1118	Female	O	63	1	2
34	W1118	Male	Y	63	0	2
35	W1118	Female	Y	63	1	2
36	DGRP-627	Male	C	63	0	2
37	W1118	Male	O	63	0	2
38	W1118	Female	O	63	1	2
39	Oregon-R	Female	Y	62	2	2
40	Oregon-R	Female	Y	61	0	2
41	W1118	Male	O	63	0	2
42	W1118	Male	C	63	0	2
43	W1118	Female	Y	63	0	2
44	W1118	Male	O	62	0	2
45	W1118	Female	Y	63	2	2
46	Oregon-R	Male	Y	63	1	2
47	Oregon-R	Male	O	63	0	2
48	W1118	Female	C	62	1	2
49	DGRP-627	Female	O	63	0	2
50	Oregon-R	Male	O	63	0	2
51	DGRP-627	Male	O	63	0	2
52	DGRP-627	Male	O	63	0	2
53	DGRP-627	Female	O	63	0	2
54	Oregon-R	Female	Y	61	0	2
55	Oregon-R	Female	Y	63	2	2
56	Oregon-R	Female	O	63	0	2
57	W1118	Male	Y	62	0	2
58	Oregon-R	Female	O	63	1	2
59	Oregon-R	Female	C	63	0	2
60	W1118	Female	C	62	1	2
61	DGRP-627	Male	O	62	0	2
62	Oregon-R	Male	O	63	0	2
63	DGRP-627	Male	Y	62	1	2
64	W1118	Male	Y	62	0	2
65	W1118	Female	C	62	2	2
66	Oregon-R	Male	C	63	0	2
67	DGRP-627	Male	C	62	0	2
68	Oregon-R	Female	O	63	0	2
69	DGRP-627	Female	C	63	0	2
70	W1118	Male	Y	62	0	2
71	DGRP-627	Male	Y	62	2	2
72	Oregon-R	Female	C	63	1	2
73	Oregon-R	Male	C	62	1	2
74	Oregon-R	Female	C	63	1	2
75	Oregon-R	Female	Y	63	1	2
76	Oregon-R	Male	C	62	0	2
77	Oregon-R	Female	O	62	1	2
78	W1118	Female	C	62	0	2
79	DGRP-627	Male	O	62	1	2
80	Oregon-R	Female	C	62	0	2
81	Oregon-R	Male	Y	62	1	2
82	DGRP-627	Female	C	63	0	2
83	Oregon-R	Male	Y	62	2	2
84	DGRP-627	Female	C	62	1	2
85	W1118	Male	O	62	2	2
86	DGRP-627	Female	Y	62	0	2
87	DGRP-627	Female	C	62	0	2
88	W1118	Female	O	62	0	2
89	Oregon-R	Male	C	62	2	2
90	DGRP-627	Female	O	62	2	2
1	DGRP-627	Female	Y	64	0	2
2	W1118	Male	Y	64	0	2
3	Oregon-R	Female	C	64	1	2
4	W1118	Male	O	64	0	2
5	W1118	Female	Y	64	2	2
6	DGRP-627	Female	O	64	0	2
7	DGRP-627	Male	Y	64	0	2
8	W1118	Male	C	64	0	2
9	DGRP-627	Male	Y	64	0	2
10	Oregon-R	Male	C	65	0	2
11	DGRP-627	Male	O	64	0	2
12	DGRP-627	Female	O	64	0	2
13	W1118	Male	C	63	0	2
14	Oregon-R	Male	O	63	2	2
15	DGRP-627	Female	C	64	0	2
16	W1118	Female	Y	64	0	2
17	DGRP-627	Male	C	63	0	2
18	W1118	Female	C	64	1	2
19	DGRP-627	Male	C	63	0	2
20	DGRP-627	Female	Y	63	0	2
21	DGRP-627	Male	C	65	0	2
22	Oregon-R	Female	O	64	2	2
23	DGRP-627	Male	Y	65	1	2
24	Oregon-R	Male	Y	63	0	2
25	Oregon-R	Male	Y	63	1	2
26	DGRP-627	Female	Y	65	0	2
27	W1118	Male	C	63	0	2
28	W1118	Female	O	63	0	2
29	Oregon-R	Male	O	63	0	2
30	DGRP-627	Female	Y	65	0	2
31	W1118	Male	C	65	0	2
32	W1118	Female	O	63	1	2
33	W1118	Female	O	65	0	2
34	W1118	Male	Y	65	0	2
35	W1118	Female	Y	65	2	2
36	DGRP-627	Male	C	65	0	2
37	W1118	Male	O	65	0	2
38	W1118	Female	O	65	0	2
39	Oregon-R	Female	Y	64	0	2
40	Oregon-R	Female	Y	63	0	2
41	W1118	Male	O	65	0	2
42	W1118	Male	C	65	0	2
43	W1118	Female	Y	65	3	2
44	W1118	Male	O	64	0	2
45	W1118	Female	Y	65	0	2
46	Oregon-R	Male	Y	65	0	2
47	Oregon-R	Male	O	65	0	2
48	W1118	Female	C	64	1	2
49	DGRP-627	Female	O	65	0	2
50	Oregon-R	Male	O	65	0	2
51	DGRP-627	Male	O	65	0	2
52	DGRP-627	Male	O	65	0	2
53	DGRP-627	Female	O	65	0	2
54	Oregon-R	Female	Y	63	1	2
55	Oregon-R	Female	Y	65	1	2
56	Oregon-R	Female	O	65	0	2
57	W1118	Male	Y	64	0	2
58	Oregon-R	Female	O	65	0	2
59	Oregon-R	Female	C	65	1	2
60	W1118	Female	C	64	0	2
61	DGRP-627	Male	O	64	0	2
62	Oregon-R	Male	O	65	0	2
63	DGRP-627	Male	Y	64	0	2
64	W1118	Male	Y	64	0	2
65	W1118	Female	C	64	0	2
66	Oregon-R	Male	C	65	0	2
67	DGRP-627	Male	C	64	0	2
68	Oregon-R	Female	O	65	0	2
69	DGRP-627	Female	C	65	0	2
70	W1118	Male	Y	64	0	2
71	DGRP-627	Male	Y	64	1	2
72	Oregon-R	Female	C	65	1	2
73	Oregon-R	Male	C	64	0	2
74	Oregon-R	Female	C	65	0	2
75	Oregon-R	Female	Y	65	0	2
76	Oregon-R	Male	C	64	0	2
77	Oregon-R	Female	O	64	0	2
78	W1118	Female	C	64	0	2
79	DGRP-627	Male	O	64	0	2
80	Oregon-R	Female	C	64	0	2
81	Oregon-R	Male	Y	64	1	2
82	DGRP-627	Female	C	65	0	2
83	Oregon-R	Male	Y	64	0	2
84	DGRP-627	Female	C	64	0	2
85	W1118	Male	O	64	0	2
86	DGRP-627	Female	Y	64	0	2
87	DGRP-627	Female	C	64	0	2
88	W1118	Female	O	64	0	2
89	Oregon-R	Male	C	64	1	2
90	DGRP-627	Female	O	64	1	2
1	DGRP-627	Female	Y	66	0	2
2	W1118	Male	Y	66	0	2
3	Oregon-R	Female	C	66	3	2
4	W1118	Male	O	66	0	2
5	W1118	Female	Y	66	0	2
6	DGRP-627	Female	O	66	0	2
7	DGRP-627	Male	Y	66	0	2
8	W1118	Male	C	66	0	2
9	DGRP-627	Male	Y	66	0	2
10	Oregon-R	Male	C	67	0	2
11	DGRP-627	Male	O	66	0	2
12	DGRP-627	Female	O	66	0	2
13	W1118	Male	C	65	0	2
14	Oregon-R	Male	O	65	1	2
15	DGRP-627	Female	C	66	0	2
16	W1118	Female	Y	66	0	2
17	DGRP-627	Male	C	65	0	2
18	W1118	Female	C	66	1	2
19	DGRP-627	Male	C	65	0	2
20	DGRP-627	Female	Y	65	0	2
21	DGRP-627	Male	C	67	0	2
22	Oregon-R	Female	O	66	0	2
23	DGRP-627	Male	Y	67	0	2
24	Oregon-R	Male	Y	65	0	2
25	Oregon-R	Male	Y	65	0	2
26	DGRP-627	Female	Y	67	0	2
27	W1118	Male	C	65	1	2
28	W1118	Female	O	65	0	2
29	Oregon-R	Male	O	65	0	2
30	DGRP-627	Female	Y	67	0	2
31	W1118	Male	C	67	0	2
32	W1118	Female	O	65	0	2
33	W1118	Female	O	67	0	2
34	W1118	Male	Y	67	0	2
35	W1118	Female	Y	67	0	2
36	DGRP-627	Male	C	67	0	2
37	W1118	Male	O	67	0	2
38	W1118	Female	O	67	1	2
39	Oregon-R	Female	Y	66	0	2
40	Oregon-R	Female	Y	65	0	2
41	W1118	Male	O	67	0	2
42	W1118	Male	C	67	0	2
43	W1118	Female	Y	67	0	2
44	W1118	Male	O	66	0	2
45	W1118	Female	Y	67	1	2
46	Oregon-R	Male	Y	67	0	2
47	Oregon-R	Male	O	67	0	2
48	W1118	Female	C	66	0	2
49	DGRP-627	Female	O	67	0	2
50	Oregon-R	Male	O	67	0	2
51	DGRP-627	Male	O	67	0	2
52	DGRP-627	Male	O	67	0	2
53	DGRP-627	Female	O	67	0	2
54	Oregon-R	Female	Y	65	0	2
55	Oregon-R	Female	Y	67	0	2
56	Oregon-R	Female	O	67	0	2
57	W1118	Male	Y	66	0	2
58	Oregon-R	Female	O	67	0	2
59	Oregon-R	Female	C	67	2	2
60	W1118	Female	C	66	1	2
61	DGRP-627	Male	O	66	0	2
62	Oregon-R	Male	O	67	0	2
63	DGRP-627	Male	Y	66	0	2
64	W1118	Male	Y	66	0	2
65	W1118	Female	C	66	0	2
66	Oregon-R	Male	C	67	1	2
67	DGRP-627	Male	C	66	0	2
68	Oregon-R	Female	O	67	0	2
69	DGRP-627	Female	C	67	0	2
70	W1118	Male	Y	66	0	2
71	DGRP-627	Male	Y	66	1	2
72	Oregon-R	Female	C	67	0	2
73	Oregon-R	Male	C	66	0	2
74	Oregon-R	Female	C	67	0	2
75	Oregon-R	Female	Y	67	0	2
76	Oregon-R	Male	C	66	1	2
77	Oregon-R	Female	O	66	0	2
78	W1118	Female	C	66	0	2
79	DGRP-627	Male	O	66	0	2
80	Oregon-R	Female	C	66	1	2
81	Oregon-R	Male	Y	66	0	2
82	DGRP-627	Female	C	67	0	2
83	Oregon-R	Male	Y	66	0	2
84	DGRP-627	Female	C	66	0	2
85	W1118	Male	O	66	0	2
86	DGRP-627	Female	Y	66	0	2
87	DGRP-627	Female	C	66	0	2
88	W1118	Female	O	66	0	2
89	Oregon-R	Male	C	66	0	2
90	DGRP-627	Female	O	66	0	2
1	DGRP-627	Female	Y	69	0	2
2	W1118	Male	Y	69	0	2
3	Oregon-R	Female	C	69	0	2
4	W1118	Male	O	69	0	2
5	W1118	Female	Y	69	0	2
6	DGRP-627	Female	O	69	0	2
7	DGRP-627	Male	Y	69	0	2
8	W1118	Male	C	69	0	2
9	DGRP-627	Male	Y	69	0	2
10	Oregon-R	Male	C	70	0	2
11	DGRP-627	Male	O	69	0	2
12	DGRP-627	Female	O	69	0	2
13	W1118	Male	C	68	0	2
14	Oregon-R	Male	O	68	2	2
15	DGRP-627	Female	C	69	0	2
16	W1118	Female	Y	69	1	2
17	DGRP-627	Male	C	68	0	2
18	W1118	Female	C	69	1	2
19	DGRP-627	Male	C	68	0	2
20	DGRP-627	Female	Y	68	0	2
21	DGRP-627	Male	C	70	0	2
22	Oregon-R	Female	O	69	1	2
23	DGRP-627	Male	Y	70	0	2
24	Oregon-R	Male	Y	68	0	2
25	Oregon-R	Male	Y	68	0	2
26	DGRP-627	Female	Y	70	0	2
27	W1118	Male	C	68	0	2
28	W1118	Female	O	68	0	2
29	Oregon-R	Male	O	68	0	2
30	DGRP-627	Female	Y	70	0	2
31	W1118	Male	C	70	0	2
32	W1118	Female	O	68	0	2
33	W1118	Female	O	70	0	2
34	W1118	Male	Y	70	0	2
35	W1118	Female	Y	70	1	2
36	DGRP-627	Male	C	70	0	2
37	W1118	Male	O	70	0	2
38	W1118	Female	O	70	0	2
39	Oregon-R	Female	Y	69	0	2
40	Oregon-R	Female	Y	68	0	2
41	W1118	Male	O	70	0	2
42	W1118	Male	C	70	0	2
43	W1118	Female	Y	70	0	2
44	W1118	Male	O	69	0	2
45	W1118	Female	Y	70	0	2
46	Oregon-R	Male	Y	70	0	2
47	Oregon-R	Male	O	70	0	2
48	W1118	Female	C	69	0	2
49	DGRP-627	Female	O	70	0	2
50	Oregon-R	Male	O	70	1	2
51	DGRP-627	Male	O	70	0	2
52	DGRP-627	Male	O	70	0	2
53	DGRP-627	Female	O	70	0	2
54	Oregon-R	Female	Y	68	0	2
55	Oregon-R	Female	Y	70	0	2
56	Oregon-R	Female	O	70	0	2
57	W1118	Male	Y	69	0	2
58	Oregon-R	Female	O	70	0	2
59	Oregon-R	Female	C	70	0	2
60	W1118	Female	C	69	0	2
61	DGRP-627	Male	O	69	0	2
62	Oregon-R	Male	O	70	0	2
63	DGRP-627	Male	Y	69	0	2
64	W1118	Male	Y	69	0	2
65	W1118	Female	C	69	0	2
66	Oregon-R	Male	C	70	0	2
67	DGRP-627	Male	C	69	0	2
68	Oregon-R	Female	O	70	0	2
69	DGRP-627	Female	C	70	0	2
70	W1118	Male	Y	69	0	2
71	DGRP-627	Male	Y	69	0	2
72	Oregon-R	Female	C	70	0	2
73	Oregon-R	Male	C	69	0	2
74	Oregon-R	Female	C	70	0	2
75	Oregon-R	Female	Y	70	0	2
76	Oregon-R	Male	C	69	0	2
77	Oregon-R	Female	O	69	1	2
78	W1118	Female	C	69	0	2
79	DGRP-627	Male	O	69	0	2
80	Oregon-R	Female	C	69	1	2
81	Oregon-R	Male	Y	69	1	2
82	DGRP-627	Female	C	70	0	2
83	Oregon-R	Male	Y	69	0	2
84	DGRP-627	Female	C	69	0	2
85	W1118	Male	O	69	0	2
86	DGRP-627	Female	Y	69	0	2
87	DGRP-627	Female	C	69	0	2
88	W1118	Female	O	69	0	2
89	Oregon-R	Male	C	69	0	2
90	DGRP-627	Female	O	69	0	2
1	DGRP-627	Female	Y	71	0	2
2	W1118	Male	Y	71	0	2
3	Oregon-R	Female	C	71	0	2
4	W1118	Male	O	71	0	2
5	W1118	Female	Y	71	0	2
6	DGRP-627	Female	O	71	0	2
7	DGRP-627	Male	Y	71	0	2
8	W1118	Male	C	71	0	2
9	DGRP-627	Male	Y	71	0	2
10	Oregon-R	Male	C	72	0	2
11	DGRP-627	Male	O	71	0	2
12	DGRP-627	Female	O	71	0	2
13	W1118	Male	C	70	0	2
14	Oregon-R	Male	O	70	0	2
15	DGRP-627	Female	C	71	0	2
16	W1118	Female	Y	71	0	2
17	DGRP-627	Male	C	70	0	2
18	W1118	Female	C	71	0	2
19	DGRP-627	Male	C	70	0	2
20	DGRP-627	Female	Y	70	0	2
21	DGRP-627	Male	C	72	0	2
22	Oregon-R	Female	O	71	0	2
23	DGRP-627	Male	Y	72	0	2
24	Oregon-R	Male	Y	70	1	2
25	Oregon-R	Male	Y	70	0	2
26	DGRP-627	Female	Y	72	0	2
27	W1118	Male	C	70	0	2
28	W1118	Female	O	70	0	2
29	Oregon-R	Male	O	70	0	2
30	DGRP-627	Female	Y	72	1	2
31	W1118	Male	C	72	0	2
32	W1118	Female	O	70	0	2
33	W1118	Female	O	72	0	2
34	W1118	Male	Y	72	0	2
35	W1118	Female	Y	72	0	2
36	DGRP-627	Male	C	72	0	2
37	W1118	Male	O	72	0	2
38	W1118	Female	O	72	0	2
39	Oregon-R	Female	Y	71	1	2
40	Oregon-R	Female	Y	70	0	2
41	W1118	Male	O	72	0	2
42	W1118	Male	C	72	0	2
43	W1118	Female	Y	72	0	2
44	W1118	Male	O	71	0	2
45	W1118	Female	Y	72	0	2
46	Oregon-R	Male	Y	72	0	2
47	Oregon-R	Male	O	72	0	2
48	W1118	Female	C	71	0	2
49	DGRP-627	Female	O	72	0	2
50	Oregon-R	Male	O	72	0	2
51	DGRP-627	Male	O	72	0	2
52	DGRP-627	Male	O	72	0	2
53	DGRP-627	Female	O	72	0	2
54	Oregon-R	Female	Y	70	0	2
55	Oregon-R	Female	Y	72	0	2
56	Oregon-R	Female	O	72	0	2
57	W1118	Male	Y	71	0	2
58	Oregon-R	Female	O	72	0	2
59	Oregon-R	Female	C	72	0	2
60	W1118	Female	C	71	0	2
61	DGRP-627	Male	O	71	0	2
62	Oregon-R	Male	O	72	0	2
63	DGRP-627	Male	Y	71	0	2
64	W1118	Male	Y	71	0	2
65	W1118	Female	C	71	0	2
66	Oregon-R	Male	C	72	1	2
67	DGRP-627	Male	C	71	0	2
68	Oregon-R	Female	O	72	0	2
69	DGRP-627	Female	C	72	0	2
70	W1118	Male	Y	71	0	2
71	DGRP-627	Male	Y	71	0	2
72	Oregon-R	Female	C	72	0	2
73	Oregon-R	Male	C	71	0	2
74	Oregon-R	Female	C	72	0	2
75	Oregon-R	Female	Y	72	0	2
76	Oregon-R	Male	C	71	0	2
77	Oregon-R	Female	O	71	0	2
78	W1118	Female	C	71	0	2
79	DGRP-627	Male	O	71	0	2
80	Oregon-R	Female	C	71	0	2
81	Oregon-R	Male	Y	71	0	2
82	DGRP-627	Female	C	72	0	2
83	Oregon-R	Male	Y	71	0	2
84	DGRP-627	Female	C	71	0	2
85	W1118	Male	O	71	0	2
86	DGRP-627	Female	Y	71	0	2
87	DGRP-627	Female	C	71	0	2
88	W1118	Female	O	71	0	2
89	Oregon-R	Male	C	71	0	2
90	DGRP-627	Female	O	71	0	2

## Sheet: Smurf Assay Results
Tube #	Genotype	Sex	Treatment	Non-Smurf	Smurf	Total
1	DGRP-627	Female	Y	4	0	4
2	W1118	Male	Y	1	0	1
3	Oregon-R	Female	C	3	1	4
4	W1118	Male	O	0	0	0
5	W1118	Female	Y	4	0	4
6	DGRP-627	Female	O	3	0	3
7	DGRP-627	Male	Y	1	1	2
8	W1118	Male	C	0	1	1
9	DGRP-627	Male	Y	2	0	2
10	Oregon-R	Male	C	1	0	1
11	DGRP-627	Male	O	3	0	3
12	DGRP-627	Female	O	1	1	2
13	W1118	Male	C	0	2	2
14	Oregon-R	Male	O	2	4	6
15	DGRP-627	Female	C	1	0	1
16	W1118	Female	Y	2	2	4
17	DGRP-627	Male	C	2	0	2
18	W1118	Female	C	6	2	8
19	DGRP-627	Male	C	0	0	0
20	DGRP-627	Female	Y	0	0	0
21	DGRP-627	Male	C	3	0	3
22	Oregon-R	Female	O	3	2	5
23	DGRP-627	Male	Y	1	0	1
24	Oregon-R	Male	Y	3	2	5
25	Oregon-R	Male	Y	1	1	2
26	DGRP-627	Female	Y	1	0	1
27	W1118	Male	C	0	1	1
28	W1118	Female	O	2	0	2
29	Oregon-R	Male	O	1	0	1
30	DGRP-627	Female	Y	1	0	1
31	W1118	Male	C	0	0	0
32	W1118	Female	O	4	1	5
33	W1118	Female	O	1	1	2
34	W1118	Male	Y	0	0	0
35	W1118	Female	Y	3	1	4
36	DGRP-627	Male	C	0	0	0
37	W1118	Male	O	0	0	0
38	W1118	Female	O	2	0	2
39	Oregon-R	Female	Y	3	0	3
40	Oregon-R	Female	Y	0	0	0
41	W1118	Male	O	0	0	0
42	W1118	Male	C	0	0	0
43	W1118	Female	Y	4	2	6
44	W1118	Male	O	0	0	0
45	W1118	Female	Y	2	1	3
46	Oregon-R	Male	Y	1	0	1
47	Oregon-R	Male	O	0	0	0
48	W1118	Female	C	1	3	4
49	DGRP-627	Female	O	3	0	3
50	Oregon-R	Male	O	2	0	2
51	DGRP-627	Male	O	2	0	2
52	DGRP-627	Male	O	1	0	1
53	DGRP-627	Female	O	0	0	0
54	Oregon-R	Female	Y	2	1	3
55	Oregon-R	Female	Y	1	2	3
56	Oregon-R	Female	O	0	0	0
57	W1118	Male	Y	0	0	0
58	Oregon-R	Female	O	1	2	3
59	Oregon-R	Female	C	4	0	4
60	W1118	Female	C	2	1	3
61	DGRP-627	Male	O	2	0	2
62	Oregon-R	Male	O	0	0	0
63	DGRP-627	Male	Y	1	0	1
64	W1118	Male	Y	0	0	0
65	W1118	Female	C	3	2	5
66	Oregon-R	Male	C	1	1	2
67	DGRP-627	Male	C	2	0	2
68	Oregon-R	Female	O	1	0	1
69	DGRP-627	Female	C	0	0	0
70	W1118	Male	Y	1	0	1
71	DGRP-627	Male	Y	4	0	4
72	Oregon-R	Female	C	2	1	3
73	Oregon-R	Male	C	1	0	1
74	Oregon-R	Female	C	1	0	1
75	Oregon-R	Female	Y	0	1	1
76	Oregon-R	Male	C	1	0	1
77	Oregon-R	Female	O	1	1	2
78	W1118	Female	C	0	0	0
79	DGRP-627	Male	O	2	0	2
80	Oregon-R	Female	C	2	0	2
81	Oregon-R	Male	Y	5	0	5
82	DGRP-627	Female	C	2	0	2
83	Oregon-R	Male	Y	3	0	3
84	DGRP-627	Female	C	2	0	2
85	W1118	Male	O	0	1	1
86	DGRP-627	Female	Y	0	0	0
87	DGRP-627	Female	C	0	0	0
88	W1118	Female	O	3	0	3
89	Oregon-R	Male	C	3	0	3
90	DGRP-627	Female	O	3	0	3
